# Supplementary material for: Construction of a genetic map and QTL mapping of seed size traits in soybean
Source: Front Genet. 2023 Aug 25;14:1248315. doi: 10.3389/fgene.2023.1248315 (PMC10485605; doi:10.3389/fgene.2023.1248315)
Supplement: Supplementary file 1 [file Table1.XLSX]

## Sheet: Sheet1
Corresponding ID from references/New ID	ID	Chromosome ID	SSR_start_position/SNP containing fragment_start_position	SSR_end_position/SNP containing fragment_end_position	Upper_primer_sequence	Lower_primer_sequence
CSSR039	BARCSOYSSR_01_0140	Gm1	2243478	2243504	CCGCCGAAGTACGAAGTAGA	GGAGCCTCAAGTTTGAGCAG
CSSR078	BARCSOYSSR_01_0232	Gm1	4162792	4162818	CAAGCCCCATCACAAGAAGT	GCCTTTTCTGTTTTCCCTTC
CSSR001	BARCSOYSSR_01_1205	Gm1	45685292	45685313	ACCCGAAAACACCCTCTCTT	AAAAGAAAAATGGGGTCGCT
CSSR040	BARCSOYSSR_01_1484	Gm1	51491360	51491395	CTTCTCTCAGCACCCTCCAC	AACCCTTCTTCCACTTCCGT
CSSR051	BARCSOYSSR_01_1646	Gm1	54116440	54116469	TCATCCTCCCAACTAGCCTG	GGAAATGCAACCCAACCTAA
CSSR067	BARCSOYSSR_02_0591	Gm2	11344003	11344026	TGCTTTAGGCATAGCCACTG	GCACACACATGGGATTCAAA
CSSR042	BARCSOYSSR_02_0737	Gm2	14282555	14282581	GAAGATGCAAGTCCTGCTCC	ATTCTTCCACAGCATACCCG
CSSR063	BARCSOYSSR_03_0184	Gm3	3226514	3226540	GAGATTCATGAGAAGGGCCA	CTCCCCGTGTTAGGTGTTGT
CSSR083	BARCSOYSSR_03_0910	Gm3	33192127	33192156	CATTGTAATCTTTCAGGGCTCA	GCAGCTAGCTTCCTCTCCTG
CSSR073	BARCSOYSSR_03_0957	Gm3	34351422	34351441	GAGGCCAGTGTTCAGAAACC	CACCACAGATCTGCACAACA
CSSR070	BARCSOYSSR_03_1456	Gm3	42911398	42911424	ATTCTTCGAGCCAGACGAGA	CGACGTAAGGGTCCTGAGAG
CSSR084	BARCSOYSSR_04_0267	Gm4	5074151	5074177	CACCCATCGCAAGGTTAGAT	ACAAATCCGGAACGAACATC
CSSR008	BARCSOYSSR_04_0389	Gm4	7151420	7151441	GAGTGTCCCATCCTCTCCAA	AAACCAAACGACCCTTTTGA
CSSR006	BARCSOYSSR_04_1040	Gm4	40134926	40134945	TTTGGCAGGGATAACTCCAG	GGGGTGTGTGTGTGTGTTTG
CSSR050	BARCSOYSSR_04_1136	Gm4	42519012	42519053	GAAATGACAATAATGCCGGG	TTCCATTCAAAGCAGAAGCA
CSSR002	BARCSOYSSR_05_0051	Gm5	1110956	1110981	TTTTGTTGGCCTCAAGGTGT	GCGTGTGCATGTGAGAGAGT
CSSR082	BARCSOYSSR_05_0194	Gm5	3609705	3609760	CGTGATTTCCAATGTGCCTA	GCCACAACTAGCAAACACGA
CSSR020	BARCSOYSSR_05_0335	Gm5	7807325	7807378	AAAGAAAAGGGAAGCGAAGC	AATTTTGGCGGAGAATTGAA
CSSR011	BARCSOYSSR_05_0578	Gm5	23788473	23788522	CCGTTTGATCCCTCTCCAAT	GCAGAACCGCATAGGATCAG
CSSR072	BARCSOYSSR_05_0665	Gm5	26788378	26788407	AATGCAGCATGACCCTATCC	CATCCTTACGTGGAATTGAACA
CSSR060	BARCSOYSSR_05_0803	Gm5	30327386	30327451	CCACCAACAGGGGCTTATTA	CACGACGACTGCGAGAGTT
CSSR046	BARCSOYSSR_05_1255	Gm5	38734668	38734691	GGGTTTTAGCAGTGGTGGAA	AATCGGACATGGAAGGTTCA
CSSR031	BARCSOYSSR_06_0543	Gm6	10172859	10172906	GATTTTTGCTTCCGGTGGTA	CAAGTTCTCAACTCATCCCCC
CSSR013	BARCSOYSSR_06_0668	Gm6	12347183	12347210	TCTGCTTCGTCATGATCCAC	CCAATTCCCATCCCATAACA
CSSR045	BARCSOYSSR_06_0729	Gm6	13652675	13652701	AAAAAGTAGGGGGAGCAGGA	GCGAACGAGAAGACGAAAAC
CSSR009	BARCSOYSSR_06_1387	Gm6	40851606	40851625	GAGCAACGTGCTTGAGTGAG	GAATCAGGAAGTTGGGTTGG
CSSR071	BARCSOYSSR_06_1615	Gm6	46795921	46795962	GCATTGGCTTTCATCCTCAT	CGACAACGAGTTCGAGAGGT
CSSR024	BARCSOYSSR_07_0071	Gm7	1141836	1141897	GTGATAAGAGTGGACCCCGA	CATTTGATCGATGCTCTTGC
CSSR019	BARCSOYSSR_07_0100	Gm7	1702861	1702900	GGCCAACAACCACACTTTCT	ACAGGGGAAGCACGTTTAGA
CSSR018	BARCSOYSSR_07_0184	Gm7	3391959	3392008	GAATATCATCTTGTCGCGGG	CAAAACAAAACGCCACCTTT
CSSR035	BARCSOYSSR_08_0032	Gm8	645422	645445	CATCCAATTTTGGACCGTGT	AATGCAAGGCCGATACACTC
CSSR030	BARCSOYSSR_08_0075	Gm8	1427642	1427668	TCCTGGGTCGAATAAGCATC	AAGACGACGGCTTTGAACTC
CSSR066	BARCSOYSSR_08_0139	Gm8	2777055	2777078	GGCATACCTGTCGTGTTGTG	TTTTCACTTCAAGGGCTGCT
CSSR079	BARCSOYSSR_08_0162	Gm8	3008801	3008827	AACACAATCCACGAACACGA	GAATCCGAGGAGAGGCTTTT
CSSR069	BARCSOYSSR_08_0318	Gm8	5874860	5874886	GGAAGGGGAGAAAGGAAGAA	TTCCTCACCAAGGCCATAAG
CSSR056	BARCSOYSSR_08_0412	Gm8	7316958	7316981	CGTTCTGGATCTGGCTCTTC	CATCATTCTTTCTCGCACCA
CSSR054	BARCSOYSSR_08_0820	Gm8	14744289	14744342	TTGAATGCACGGGAGATTTT	GGAGTTGTAGGCCCACTTGA
CSSR058	BARCSOYSSR_08_0850	Gm8	15141074	15141100	TTCAATGTTAAGGTTTAGGCACC	TGCTGGTGTTTTGATTGTGG
CSSR044	BARCSOYSSR_08_0923	Gm8	16560770	16560814	TTGCTATGCAACGACATGGT	GGAAAGAATGCTTCCCACTG
CSSR005	BARCSOYSSR_08_0931	Gm8	16748191	16748210	TGGGTTTCTTTTCTTGGTCG	GCAAGCAACAAAGGGTATTTG
CSSR068	BARCSOYSSR_08_1149	Gm8	21359614	21359637	CTTTATCTTCTTCGCCGTGG	AACACTCGTCACCACCATCA
CSSR055	BARCSOYSSR_08_1190	Gm8	22264869	22264900	AATCATCTCCCAAGGAGTGC	TGGCAAACTTTGGTCATTCA
CSSR016	BARCSOYSSR_08_1249	Gm8	23762565	23762586	AGAGAGTTGGGCTTCGTCCT	GGCCTCCTCTCTCTTCGATT
CSSR003	BARCSOYSSR_08_1346	Gm8	34927488	34927519	TATGTGTGTGTGTGTGGGGG	GTGCTGGCTTTTCAACCAAA
CSSR047	BARCSOYSSR_09_0085	Gm9	1515297	1515323	GGGGTCCAAAATGCTGTAAA	TGGCTCTCGAACAATGTCTG
CSSR033	BARCSOYSSR_09_0209	Gm9	3665554	3665583	TGAACCATTGCATGAAGGAA	CCCTTTTGTGGTGAATGCTT
CSSR076	BARCSOYSSR_09_1284	Gm9	39120918	39120953	AGCGATGCAATTATTCCTGG	CATTTCCCATGTTTGGCTCT
CSSR021	BARCSOYSSR_10_0544	Gm10	11596370	11596397	TCCAATGGATCTTGATTTGG	CACCATAGCGAAAATGGTCA
CSSR075	BARCSOYSSR_10_1117	Gm10	39152426	39152449	TAGTTGAAGCGGAAGTGGCT	ACCAACACTCCCAAATGTCC
CSSR022	BARCSOYSSR_10_1208	Gm10	40618004	40618033	AATTTGGTCTACCACGTGCC	TTCAAGGGCTTATGTCCCAC
CSSR026	BARCSOYSSR_10_1239	Gm10	41146586	41146612	GAGTGACGAGGGTTTGGGTA	GGTGAACAGATGCACATTGG
CSSR017	BARCSOYSSR_10_1625	Gm10	47654379	47654402	GAGGCACATTGTTCTGGGTT	ACCCCAAAGAAACATGGTGA
CSSR052	BARCSOYSSR_11_0407	Gm11	7405427	7405450	GAAGTGGTTGAGGTCGTCGT	AATGTCGTACGGTTCAAGCC
CSSR081	BARCSOYSSR_11_1365	Gm11	36740004	36740029	ATAAGGTGGGAAAAGGTCGG	AGCGTCGCAAGGTTGATAAG
CSSR037	BARCSOYSSR_12_0104	Gm12	2412778	2412801	AACACCGTTGGTTTTCATGC	TTGCAGTTTGGGTTTGAACA
CSSR004	BARCSOYSSR_12_0190	Gm12	4050012	4050107	AAGTGAAGAGTGGGGGAACA	TCACGAGATGAGTTTCAGCG
CSSR015	BARCSOYSSR_12_0458	Gm12	8556695	8556714	CATGGCATTGAGTCCATCAC	AAATGCGAGAAACCCCTTTT
CSSR007	BARCSOYSSR_12_0865	Gm12	24014419	24014442	AGCATAGGTCCACCGTTCAC	GCACACACACTGTCAAACCC
CSSR065	BARCSOYSSR_12_1132	Gm12	35026172	35026191	GAGAGAGGGAGGGAGAGAGC	GAGTCCAAACACACCCCACT
CSSR062	BARCSOYSSR_13_0689	Gm13	20955356	20955382	AGAGGCAGGGACCAATACCT	TCTGTTCTGCTTTTCGGCTT
CSSR074	BARCSOYSSR_13_0771	Gm13	22590457	22590494	AATCCTTCCAGTTTGGCAGA	TTTTGCAAATAGCTCCACCA
CSSR025	BARCSOYSSR_13_1355	Gm13	33248083	33248109	AGAAACAGCATCGGGATTGT	CAAGGCTTTGCTCAATTTCC
CSSR049	BARCSOYSSR_13_1372	Gm13	33627811	33627834	GTATGGATTTCATGGGTGGG	GTTCCTCGGAGACAGCAAAG
CSSR085	BARCSOYSSR_13_1373	Gm13	33627960	33627983	GTATGGATTTCATGGGTGGG	ACTCCATTTCCCCAAAACCT
CSSR032	BARCSOYSSR_14_0202	Gm14	3919695	3919808	CCCTTCGATCTAAACCTCCC	TTCCATCCATCCATCCATCT
CSSR043	BARCSOYSSR_14_0307	Gm14	5487134	5487160	GAAGAAGCAGGGGACTCAAA	TACATCATGAGGCGGTGTGT
CSSR028	BARCSOYSSR_14_0866	Gm14	24406297	24406332	ACCATTTCCACAACCTCAGC	AGTGCCATTCTTGTTCCACC
CSSR023	BARCSOYSSR_14_1029	Gm14	32521507	32521612	GCTAGCATTTTTCTCTCTCTCCC	GGAACGAATATGGGATTGTCA
CSSR034	BARCSOYSSR_14_1478	Gm14	48621990	48622013	TCAGCCAATTAAGTTTGCCA	TAATGCCTTGTGGACCTTCC
CSSR086	BARCSOYSSR_15_0112	Gm15	2421129	2421156	CCCATATGATCTCGTCGTCC	CCCCAAAACCAACGTCTAAC
CSSR061	BARCSOYSSR_15_0327	Gm15	7213940	7213966	TGGTCCAACTAGCGATAGGG	GCCGTTGTTATTGGACTTGG
CSSR014	BARCSOYSSR_15_0657	Gm15	14122285	14122322	TGAAGCTCCTTACTCTGGCAA	AGTTTCGGATGGTGAATGGA
CSSR059	BARCSOYSSR_15_1430	Gm15	47793708	47793731	TCCTCGGTTTTCAACCATTC	CTGGAGAGAAACGTCTTGGC
CSSR027	BARCSOYSSR_16_0018	Gm16	418055	418105	GATTCGACACTCAAAGATGCC	TTAGGAGGAGGAGGAGGACG
CSSR010	BARCSOYSSR_16_0907	Gm16	29009783	29009834	AGTTACAATTGTGGAGCGGG	GCCAGTTACAACCCCAACAA
CSSR029	BARCSOYSSR_16_1167	Gm16	33542275	33542301	TCTAGAAACATTGCGGGGAG	TCCTAGAATGTCCTCGTCGG
CSSR087	BARCSOYSSR_17_0104	Gm17	1749596	1749617	TCCCAATTCATCACCACTCA	CACCACGATCAGTTAAGTTAGCC
CSSR053	BARCSOYSSR_17_0229	Gm17	4334345	4334368	GTGACGGAAGGATGCAGATT	CCTTCTTGAACTTGGCTTCG
CSSR057	BARCSOYSSR_17_0740	Gm17	12832581	12832607	GGTTACGGCACTTCCTACCA	AATTTTTGCGTTGTTGAGGG
CSSR036	BARCSOYSSR_17_1580	Gm17	40541787	40541810	CAATCGTCTGTTCCCGAGTT	ACAATGTTCCACAGCAGCAG
CSSR038	BARCSOYSSR_18_0030	Gm18	580689	580715	CACCCTTCTCTTCTCAACCG	TGCAACGTTAGCCATCTGAG
CSSR077	BARCSOYSSR_18_1922	Gm18	61901192	61901218	GAGGTTGGTGCCTGGAGATA	TGGCGAGTTACGAGGCTATT
CSSR048	BARCSOYSSR_19_0965	Gm19	38606362	38606385	CCCCCTCACACCTACCCTAT	GTGAGTGTGAGGTGCAGCAT
CSSR080	BARCSOYSSR_19_1588	Gm19	50244309	50244332	TTTGGCATTTGATGCGTTTA	AGTGCAGCAATGATCTGTCG
CSSR012	BARCSOYSSR_20_0212	Gm20	3976971	3977016	TGTCCCATCGTTCTCTAGCA	TCATTGGGACAAGTGGTGTT
CSSR041	BARCSOYSSR_20_0799	Gm20	34054525	34054548	AACAACAACAGCCACCACAA	CTGGCATTGACACTGTTGCT
CSSR064	BARCSOYSSR_20_0948	Gm20	36991046	36991111	TTATCACAAGTCTACGTTGTTTGC	TTGATCACGCAACATTTTAACAG
GMES001	BARCSOYSSR_01_0646	Gm1	24226477	24226516	GGGCAAAATTTCATTTCCCT	TGAGTTGGAATTTATTTGGATGAA
GMES002	BARCSOYSSR_01_0211	Gm1	3804822	3804853	CCTTCTATCCGCAAAACCCT	ATATCACTCCCTCCCCAACC
GMES003	BARCSOYSSR_01_1061	Gm1	41171935	41171998	GACTTGTGGTGTTGTTCTTCAA	TGAGCCAGCGTTAATCAAAA
GMES004	BARCSOYSSR_02_0295	Gm2	5381413	5381451	GTCACTCACGCTAGGGCTTC	TGCAACTTTGAGAGGAGGAA
GMES005	BARCSOYSSR_02_0901	Gm2	26844454	26844483	AATGGATTTGGCTTTGAGGA	ACTTCAATCCACCAACCTGC
GMES006	BARCSOYSSR_02_1691	Gm2	48868108	48868131	ACCAGCACCGCGTAATAAAT	AACCAGGACAACCGAGTCAC
GMES007	BARCSOYSSR_02_0384	Gm2	6976431	6976452	GTTTGCTAGCTTTGCTTCGC	TACTTTGCCCAATGATGCAC
GMES008	BARCSOYSSR_02_0909	Gm2	27409302	27409331	CTGGTCGCAAAACAGAGACA	TAGCACACAGAAAATGGGCA
GMES009	BARCSOYSSR_03_0489	Gm3	14450177	14450196	GCAACACACATGCATTCTCC	GAACAATTGAGGTCGACGGT
GMES010	BARCSOYSSR_03_0091	Gm3	1533681	1533707	ACAGGTTGTGGGACGGTAAA	ACCAAATAGCTGGAATCCCC
GMES011	BARCSOYSSR_03_1376	Gm3	41604784	41604819	TTTGCATTTAAATCACGTAAACC	TACTCCCTCAGCAAGCCTGT
GMES012	BARCSOYSSR_04_0875	Gm4	32803245	32803313	GCGCATGGAGCATCATCTTCATA	GCGAGAAAACCCAATCTTTATATCAATA
GMES013	BARCSOYSSR_04_1007	Gm4	39241019	39241040	GTAGGTGCTGCCCAAAACAT	TGTGTGCCCCTGCTACAATA
GMES014	BARCSOYSSR_04_0393	Gm4	7219692	7219713	TGCACGACCTTCTGTTTGAG	TAAACCTATCTGCATCCGCC
GMES015	BARCSOYSSR_04_1069	Gm4	41162909	41162935	TCAACTTCTTGACGCCAGTG	TGAACGGTTCCCAAACTCTC
GMES016	BARCSOYSSR_04_0288	Gm4	5309792	5309817	CCGGTCCTTTTCTACAACCA	AAGACGAGGAAGCCATTGAA
GMES017	BARCSOYSSR_04_0480	Gm4	9246010	9246033	AGATCGTGTTCGCCCTATTG	AGGTGGAATCTGGAAACCCT
GMES018	BARCSOYSSR_04_0414	Gm4	7777587	7777620	CCATTCTACAATCATGCCCC	AGAAGCTGGCTAAGATGGCA
GMES019	BARCSOYSSR_05_1139	Gm5	36271903	36271940	GCACAAAGAAAGGACAAGGC	ATGTGTTGGCAGCAATAGCA
GMES020	BARCSOYSSR_05_1140	Gm5	36272090	36272117	CTTGCTATTGCTGCCAACAC	CATTCCCCATCCAAAAGAGA
GMES021	BARCSOYSSR_05_1070	Gm5	34995274	34995309	TGGGTAGGTTTTTCAGCAATG	GCAAAGGGACCCAAAGGTAT
GMES022	BARCSOYSSR_05_1410	Gm5	41559153	41559172	CCCCTTGTCTGCTACCTCTG	GCGCTTCTTAGGGCTCTCTT
GMES023	BARCSOYSSR_05_0152	Gm5	3051529	3051548	CCATTCAACACGTCGTCATC	TGTGCCCTAAAACCTCCAAC
GMES024	BARCSOYSSR_05_1178	Gm5	37072444	37072465	TTTTGCTTCCCACACACAAG	ACGCGTCTTCATTTCCACTC
GMES025	BARCSOYSSR_06_0912	Gm6	16936650	16936671	TCACCCACCCAATACACAAA	TTCGCAACTTGTTACAACGG
GMES026	BARCSOYSSR_06_0065	Gm6	1081044	1081070	AGACACCGATTCATTCGACC	CTTAATTGGTTCGGGGGAGT
GMES027	BARCSOYSSR_06_0289	Gm6	5022492	5022515	TTATAACCGGCATCCGAGAC	GTGAGAGGGAGCGTAGAACG
GMES028	BARCSOYSSR_06_0489	Gm6	9112676	9112697	GCTGCGAATTCTCAACTTCC	GCATATGTATCCGCTGGGTC
GMES029	BARCSOYSSR_06_0585	Gm6	10936687	10936712	GTCCCACTGGCGAAGTATGT	CCAGGCCCAGATTCAAAATA
GMES030	BARCSOYSSR_06_1366	Gm6	39732907	39732948	AAGCCCTTTCCCAACAAAGT	GCGGTCAAAGTCACCGTAGT
GMES031	BARCSOYSSR_06_1652	Gm6	47402883	47402912	TACTCGGATTTGTCTTCGGG	TCCTAACGATAACAACCGCC
GMES032	BARCSOYSSR_06_1653	Gm6	47403115	47403150	GAGATTCGCGATTTTGGTGT	TCATCTCATCACACGCTGCT
GMES033	BARCSOYSSR_06_0335	Gm6	6046686	6046707	GGTGAAATTGAAATTGCTGACA	CTGGTTTGTACCGTCCGATT
GMES034	BARCSOYSSR_06_0026	Gm6	454416	454451	AATTTGTAAGCAGCATGGCA	CTCTCCGTTCGTCACTCTCC
GMES035	BARCSOYSSR_07_1330	Gm7	38607751	38607780	TGCGGTCCCATTTATTTGTT	GCAAAACAAGAGGGGTTTGA
GMES036	BARCSOYSSR_07_0473	Gm7	9025902	9025951	GAGCACACCATGGAACTGAA	CTGGCCAGAGACCAGAGAGT
GMES037	BARCSOYSSR_07_1163	Gm7	35759523	35759549	CACATGGAAAATGGGGAAAG	AAACTCACCACCCTCCTCCT
GMES038	BARCSOYSSR_07_1308	Gm7	38221409	38221430	GAACCTGACCCTGCTGGTTA	TTAGCAGTGTCGCCTTCCTT
GMES039	BARCSOYSSR_07_0105	Gm7	1930512	1930541	AGGGAAAAGCAAGCAGACAG	TGGCGCGCTTTTATGTATTA
GMES040	BARCSOYSSR_08_0562	Gm8	10374959	10374978	TAGAACACTGTCCAAGGGGG	ATGTGTTGGCAGCAATAGCA
GMES041	BARCSOYSSR_08_0316	Gm8	5863596	5863621	GCCCAGTGTGAAATGGTTTT	GATCACCGACATAAACGGGT
GMES042	BARCSOYSSR_08_0655	Gm8	11898069	11898092	CTCTCTCGCCCTCTCTCTCA	TAATCGTTTCGGGAACCTTG
GMES043	BARCSOYSSR_08_1808	Gm8	45138571	45138594	CTTTCACCACTTCACACCCC	AGAGGAGGAGGTGGTGGTTT
GMES044	BARCSOYSSR_08_0398	Gm8	7117698	7117727	GAAGAGCAACAACCCCATGT	GCTTCGTTTGCCTGTCTTTC
GMES045	BARCSOYSSR_08_0652	Gm8	11868973	11869006	TCCCTCCTCTCCTTTCTTGG	AACATCCAACCATTTTCCCA
GMES046	BARCSOYSSR_08_0473	Gm8	8605702	8605725	TGTTTTGCTTTGCTTGGTTG	AAAAGGGAAGCCAAAAGGAA
GMES047	BARCSOYSSR_08_1293	Gm8	32677346	32677373	TTGGTAACTGACCCAGAGGC	TGCCGGTTCTTCAATCTTCT
GMES048	BARCSOYSSR_08_0948	Gm8	17076794	17076838	GCGCATAGCTTTCAGAGAAGTTT	CATTCACCAATCCTCATTAGA
GMES049	BARCSOYSSR_08_0001	Gm8	1950	1989	TCCTCTCATGTAACCCTGTTCA	AGTGGGGGAGGAGAGAGAAA
GMES050	BARCSOYSSR_09_0946	Gm9	31123706	31123735	ATTGGTGGAAACAGTGGCTC	AAAAATTGCCTTTTAGTTCTGCC
GMES051	BARCSOYSSR_09_1575	Gm9	43813802	43813845	GCCTGTGGTTGGTCTTCATT	AAAACCATATGCTTGCGGAC
GMES052	BARCSOYSSR_09_1389	Gm9	40742396	40742415	GGAAAGGCGAAAAACACTTG	AACGAGAATCCCCCTCCTTA
GMES053	BARCSOYSSR_09_0179	Gm9	3145426	3145465	ACCAATTGCCAACAACACAA	GTCCTACAAGGCCCACAAAA
GMES054	BARCSOYSSR_09_1239	Gm9	38106944	38106973	AGGCTTTGGTTGTTGGTGAG	AAGACACTGCAGCCAGTGAA
GMES055	BARCSOYSSR_10_1072	Gm10	38408887	38408919	GCGACAGTTCTCCACTCTTC	GCGCCCCTTATAGATTTGTAAC
GMES056	BARCSOYSSR_10_0267	Gm10	4346695	4346728	ACATCGTTCTCCCTCTCCCT	CCTTCTTCCCAGAACCATCA
GMES057	BARCSOYSSR_10_0158	Gm10	2554669	2554696	CAAATCGGTTTTTCCCAATG	TCACATTCCCCACTCGTGTA
GMES058	BARCSOYSSR_10_1454	Gm10	44986280	44986303	CAATGGAGACCTCCCTCTCA	CAACGGTGTCCACTGAAGAA
GMES059	BARCSOYSSR_10_1095	Gm10	38656993	38657012	TGTCCATCATCCAACAAGGA	TTCTATTTCTGGGCGTGACC
GMES060	BARCSOYSSR_10_1447	Gm10	44927389	44927436	CCGTGATATATGCTGCTGCT	TCGCATGGTGTACTTGATGA
GMES061	BARCSOYSSR_10_1448	Gm10	44927707	44927750	CATGCGTGCACTTATTTTCG	ACGTGTGTGTGGTCCATTTT
GMES062	BARCSOYSSR_10_1375	Gm10	43655280	43655305	GCATCTGGAACAAGGTTTGG	TCCTCTCCATGAAGATTTGACA
GMES063	BARCSOYSSR_10_1658	Gm10	48317230	48317265	AGGATCACATACCAGGCACC	CGCATGCAGTTTCTTCTAACA
GMES064	BARCSOYSSR_10_1705	Gm10	49141800	49141819	CGCTGAATTTCTGCAGTTGA	TTTGCATCAGGCATCAGCTA
GMES065	BARCSOYSSR_11_0995	Gm11	26549680	26549703	CGAAGGGGAAAGAAGAACTG	AGGTACCGTTGTGGACGAAG
GMES066	BARCSOYSSR_11_0489	Gm11	8960005	8960028	GGATCCAGCACACAGACAGA	TGGGGCCATATTTACCAGAA
GMES067	BARCSOYSSR_11_0250	Gm11	4442902	4442923	CCCTTCCCTCTTCTCCTGTT	ATGCAAACAAGAATCCTGGC
GMES068	BARCSOYSSR_11_1313	Gm11	36118460	36118483	GGCATGTTCTGACCATTGTG	ATGAGAGGTTGCCACTGGAG
GMES069	BARCSOYSSR_11_0555	Gm11	10129508	10129527	GCCATTATCACTCCTCTCGC	GCAGAGGGAAAATGTACGGA
GMES070	BARCSOYSSR_11_1458	Gm11	38170448	38170471	TCCTTGAGGGTGAATTGAGG	GGTTCTGATTCCGAGGTTGA
GMES071	BARCSOYSSR_11_0801	Gm11	16275359	16275388	TGAATCGAAACACAATAAAAACG	CCCATATACAAGGTCTACCTAACCC
GMES072	BARCSOYSSR_11_1066	Gm11	29491328	29491349	CCATCTTGTTTGGATGCTGA	AAAATTGGAGCAAAACCGTG
GMES073	BARCSOYSSR_12_0132	Gm12	3087994	3088020	ATCATGAGCAAGCCCTGACT	AACCATCAAGTGCCAGAACC
GMES074	BARCSOYSSR_12_1346	Gm12	38601403	38601429	AAAGGTTTCCATGACATCCG	GCAACTCAGAAGGCTCCAAC
GMES075	BARCSOYSSR_12_0440	Gm12	8238372	8238397	TTTGAACCCCAGTAAACATCA	GGAATGAATTCTGAACATTTCG
GMES076	BARCSOYSSR_12_1274	Gm12	37196241	37196284	ATTCAGCTGGTTGGGATGTC	GAATGTAAGCTAACAACAAAGGGA
GMES077	BARCSOYSSR_12_0930	Gm12	27664131	27664166	CCACCACTCATCAACACCTG	CGTCAAGGTTCCCTTACCCT
GMES078	BARCSOYSSR_12_1048	Gm12	33452474	33452503	AAGAATCATGCCAAGCATCC	GCATCCTTGGAAGGAACACA
GMES079	BARCSOYSSR_13_1249	Gm13	31155409	31155475	CCCAATTCGTGAAGAAGCAT	GCGCTTCTTCCTCTTCCTCT
GMES080	BARCSOYSSR_13_1048	Gm13	27611560	27611583	CTCTCTTTCGCTTCATGGCT	AGGTGTTGCTCCAAGTGTCC
GMES081	BARCSOYSSR_13_1285	Gm13	31928798	31928823	TTTAAAACCCCCTACACCCC	TCACTATGTGGGTCTTGGCA
GMES082	BARCSOYSSR_13_0236	Gm13	4835784	4835810	GGACAACATGGGAAATCACC	GCAAGGGGAAGCTACAAAAA
GMES083	BARCSOYSSR_13_1478	Gm13	35614267	35614286	ATTTGGGAGGGTATTTTCGC	AGCGGTGAAGCAGAGAAGAG
GMES084	BARCSOYSSR_13_1071	Gm13	27973986	27974012	GGAGAAGGCCTCATCAACAG	AGGTACTGGACACTCGGTGG
GMES085	BARCSOYSSR_13_1366	Gm13	33503357	33503422	AAATCGATCCATCGCTTGAC	TCCTCCTCTTCCTCCTCCTC
GMES086	BARCSOYSSR_13_1460	Gm13	35209443	35209466	CACAACCTGACATTCAAGGAAA	CAATGCTGTCTTGCAGTGCT
GMES087	BARCSOYSSR_13_0897	Gm13	24836796	24836831	CTGGGTTGGTAGGAGTGGAA	TGTTGTTGTTTGGTCTGGGA
GMES088	BARCSOYSSR_13_1823	Gm13	41604636	41604687	ATCATGGTCTTGCTAACGCA	AAGAAAGCCAATCCATCACG
GMES089	BARCSOYSSR_13_0783	Gm13	22869021	22869050	CTCCGATGCTTATCCCAAAA	AAAACCCTCCAAAATCAGGG
GMES090	BARCSOYSSR_14_0866	Gm14	24406297	24406332	ACCATTTCCACAACCTCAGC	AGTGCCATTCTTGTTCCACC
GMES091	BARCSOYSSR_14_0440	Gm14	7818051	7818076	AATTCTCACTCTCACAACTTC	CCATGGAATAGTTGGGT
GMES092	BARCSOYSSR_14_1271	Gm14	44950245	44950276	AAGGAAGGAAAACCCATGCT	GGGACCACAGCGTTGAATTA
GMES093	BARCSOYSSR_15_1538	Gm15	49750082	49750107	GAAGTGAACGCTCCTCCAAC	GCATGTACAAAATCGCAAGTG
GMES094	BARCSOYSSR_15_0974	Gm15	24031632	24031667	CTGCAGTGAAACGCAGAGAG	ATCACCACCATCCCGAAATA
GMES095	BARCSOYSSR_16_0660	Gm16	19551163	19551190	AATGAAGGCTGATGTGAGGG	TCTGACACCAAGTTCTGGCA
GMES096	BARCSOYSSR_16_0525	Gm16	9786957	9786992	AGATTGGAAGAGCCATCCCT	ACTTCTCGCCCTCGTTCTTT
GMES097	BARCSOYSSR_16_0846	Gm16	27793793	27793828	GAATCATCAAACCCCACACC	CGCCATTCTGAAACATAGCA
GMES098	BARCSOYSSR_16_1025	Gm16	30865083	30865110	AGGGTGCAAAGTTTCCATGT	TGTGATTTCAAAGGAGTTGCC
GMES099	BARCSOYSSR_16_0215	Gm16	3508359	3508394	CCTAGCAGAGCTGTCCATCC	GTGACCTGAGCCGTTACCTC
GMES100	BARCSOYSSR_17_1583	Gm17	40560295	40560314	TGCATTCACCACAGTGAAAAG	AGCCTCAGGACAAGCTGAAA
GMES101	BARCSOYSSR_17_0027	Gm17	474659	474682	TGGGCTTTGGTTAGGAACAC	AGTGTCTGGAATCCAATCCG
GMES102	BARCSOYSSR_17_1578	Gm17	40490776	40490803	CATCCTAACCGGTCAAAAACA	GGAACTTCTCCCTTGGGTTC
GMES103	BARCSOYSSR_17_1512	Gm17	39591155	39591178	GAACTGATCTGCACCAAGCA	AGGGAGAGGGAGAGGTGAAC
GMES104	BARCSOYSSR_17_1658	Gm17	41801132	41801151	TACACAACACAGCCAAAGCC	TCATGGCCTACCAACTTTCC
GMES105	BARCSOYSSR_17_0372	Gm17	6611044	6611070	GGCAAAGACCGTAGCAAATC	TCCTACACCCACTTGCATCA
GMES106	BARCSOYSSR_17_0505	Gm17	9051432	9051459	TTCACAAATCCGTTTCATGG	TGGCATTTCTGTGCATCTTC
GMES107	BARCSOYSSR_18_1580	Gm18	56179793	56179830	TGCCAAGAAACTATAGGCCG	TGAGTTTCCCTGGTAGTGTGG
GMES108	BARCSOYSSR_18_1664	Gm18	57428759	57428792	CTTTGTCCCTTGAGACAGGC	TGATTTTCATGCGTTGGGTA
GMES109	BARCSOYSSR_18_0163	Gm18	2821888	2821911	CCGGACTGACCGTCTACCTA	GTTCCCCCAAACCTTGAGAT
GMES110	BARCSOYSSR_18_1942	Gm18	62230635	62230672	CTCCTCATGCTTGGCAAAAT	ATGAGAACGCTGAAAAGGGA
GMES111	BARCSOYSSR_18_1069	Gm18	42208419	42208493	TGGTCTCAATAACTTAAGATGGAGG	TAGGCACGGGAAGTGGTC
GMES112	BARCSOYSSR_18_1530	Gm18	55266882	55266909	AGCTGATGGGTTAATGCCAG	CACCCATGACCCATCCTTTA
GMES113	BARCSOYSSR_18_1781	Gm18	59144247	59144278	CTCCGAGAACTTGAAGGCAC	GATAGTTGGATTGCGTCGCT
GMES114	BARCSOYSSR_18_1782	Gm18	59144431	59144450	AGAGGGAAAGATGGTGGCTT	AACACAGCCTCCAAACGAAC
GMES115	BARCSOYSSR_19_1163	Gm19	41969969	41970012	AGAAAGCAGACCTCAAAGCC	AGGATCAGAAGCAAAGGGGT
GMES116	BARCSOYSSR_19_0066	Gm19	843521	843547	TGAAGTGAGTCTCGTGGTGG	ACAGGAAGCAAGCAGCAAGT
GMES117	BARCSOYSSR_19_0082	Gm19	1191989	1192012	TTGTCTCTGCACTCTGCTCG	CTTCGGAGGTTGATGGTTGT
GMES118	BARCSOYSSR_19_1324	Gm19	44938026	44938057	TCTCTTTTCACGGTGGCTTC	AAGGAGTGGTTGTGGGTTTG
GMES119	BARCSOYSSR_19_0884	Gm19	36803118	36803149	CCAAGTAGCGGGGTTACAAA	GACCATAGTAGCGAGGGCTG
GMES120	BARCSOYSSR_19_1369	Gm19	45689351	45689376	ACCCAAAAGAACCCGATCAT	TGGGAGATCGCTTTCACTCT
GMES121	BARCSOYSSR_19_1511	Gm19	48486497	48486520	TCCATAAGGCACAATGCAGA	TGCTGCTGGGTATGCATCTA
GMES122	BARCSOYSSR_19_0337	Gm19	6362930	6362959	CTCGCCTTCTGATCGAGTTC	CACAACACGGAATGTTCAGC
GMES123	BARCSOYSSR_20_1325	Gm20	46487289	46487324	GGAAGGAGGAAGGAACGAAG	AGAAAGAGCATTCGGGTGAA
GMES124	BARCSOYSSR_20_0541	Gm20	23988543	23988580	AAGGTGGGGGCCAAGTATC	TGCTGCTGGAATTGATTCTG
GMES125	BARCSOYSSR_20_1327	Gm20	46699773	46699810	TCATCTGCAGCACTGATTGA	TGGCTCCATAAGCACAAGAA
Sat413	BARCSOYSSR_01_0018	Gm1	354691	354760	GCGCTCCCTTCTTTTCCACTGAATTGA	GCGTTTTCTCTCGGTTTCTCTCTTCTTATTA
Sat332	BARCSOYSSR_01_0019	Gm1	355735	355784	GCGTAAAAACCTTTAGAAAGAACAATAAGAA	GCGAGCAATCAATTCAAAAGAATAATGAAAA
Satt184	BARCSOYSSR_01_0088	Gm1	1477627	1477683	GCGCTATGTAGATTATCCAAATTACGC	GCCACTTACTGTTACTCAT
Satt531	BARCSOYSSR_01_0206	Gm1	3758404	3758445	GCATGCAACTGAGGGAGCAGAT	GCCACAAATTATGCAGAATATA
Satt368	BARCSOYSSR_01_0362	Gm1	6916680	6916757	GCGAGTGCAAGAAAAAGGGAGAAAATA	GCGCTTTTCTTTCCTTTTTTTTCTCTT
Satt482	BARCSOYSSR_01_0391	Gm1	7666341	7666385	GCGCGTTAGTTTAACGTAAAAGGAAAT	GCGTCACCTCAATGGATATTTATTTTA
Sat353	BARCSOYSSR_01_0394	Gm1	7701185	7701228	GCGGTCACTCGGCTAAGTAATTGTGTAGAAA	GCGGGTAATGCTAGGTTTTGGAAAATGATT
Sat159	BARCSOYSSR_01_0415	Gm1	8541268	8541311	GCGCCTAGAAGTAATTAACTCTCT	GCATTCCCGTGCCCCACATATGCT
SSR3272/Satt548	BARCSOYSSR_01_0557	Gm1	15940138	15940200	GCGGGTTAAGTCTCCTTTTGAACA	GCGCCAATTAAATCCATCATTAAATCAG
Satt320	BARCSOYSSR_01_0631	Gm1	22221489	22221527	GCGGTTACGTAAGAACTAATCAAACC	GCGATATGGAAGATAAAGGAAATGAGA
Satt221	BARCSOYSSR_01_0669	Gm1	25819853	25819924	GCGATTGTACCACTAAAAACCATAG	GCGGCAAACCATTATCTTCATT
Satt605	BARCSOYSSR_01_0679	Gm1	26104080	26104143	GGTAGTACCATCATATCTTTGATTTG	TGGGCGATAGTTTTCTAGATTAGGC
Satt502	BARCSOYSSR_01_0686	Gm1	26399407	26399477	GCGCAACTCCCCTTCTAGTGTAATTGT	GCGACTCAACTCCCCTATAATGTATAT
Satt532	BARCSOYSSR_01_0730	Gm1	28150547	28150591	GCGCCAATATTATCATGCTTTATGT	GCGTGTAAAAATCTTTGAATCTTGA
Satt169/SSR0250	BARCSOYSSR_01_0771	Gm1	29837348	29837395	GGCAAGTTTATGAAAGTTTTAAATTTACTA	GATTGCTTTTACAAAGTCTAGAGAACTATA
Satt321	BARCSOYSSR_01_0773	Gm1	29874600	29874641	CACCGTCGTAAAAACTGTGTCGT	GCGTGTCAAAGAGTTTTAGACATC
Sat346	BARCSOYSSR_01_0814	Gm1	31964264	31964313	GCGGTACGGCATCTGCAATGACTTT	GCGGAGCCAACCACCTCAGTATC
Sat346	BARCSOYSSR_01_0814	Gm1	31964264	31964313	GCGGTACGGCATCTGCAATGACTTT	GCGGAGCCAACCACCTCAGTATC
Satt603	BARCSOYSSR_01_0907	Gm1	35607555	35607623	GCGTAGCAAATTGGTTTTC	GCGGGCAAGTCTTACTATATTGAGAT
Satt515	BARCSOYSSR_01_0912	Gm1	35652134	35652175	GCCCGTACAGATTGAAACACAGAC	GGACAGTCAAGGAGTTACTTCAAA
Satt295	BARCSOYSSR_01_0966	Gm1	37385196	37385255	ACACTAAACTAATCCGATGAAAAACA	GTACGTACCATTGGACAACTCTG
Satt254	BARCSOYSSR_01_0976	Gm1	37913781	37913858	GGGCATGCATAATCTCTCTGCAAC	GCGGGGATATTTATTGATTTAGT
Satt179	BARCSOYSSR_01_1008	Gm1	38841716	38841790	GGGATTAGGTTTATGGAAGTTTATTAT	GGGTCATTAAAACGATCAGTAAGA
Satt383	BARCSOYSSR_01_1031	Gm1	40096084	40096122	CGATCTAACACGCATATTTCCTCTG	CTTCCCTAATATTGGCAACCTCTATG
Sat201	BARCSOYSSR_01_1068	Gm1	41667738	41667777	GCGATCGTTAACTCCTTACAC	GCGGCCCAGAAGTAGTCAAAG
Satt402	BARCSOYSSR_01_1072	Gm1	41867763	41867832	GCGCAAAGGGAAGACTCGTTG	AATGGCTAATCATGTAAAAAT
Satt267	BARCSOYSSR_01_1077	Gm1	42070368	42070415	CCGGTCTGACCTATTCTCAT	CACGGCGTATTTTTATTTTG
Satt580	BARCSOYSSR_01_1167	Gm1	44367688	44367726	CCTGCCATCCTAGATTAAAA	GGGAATCAAGTCCACTGCCACTC
Satt203	BARCSOYSSR_01_1182	Gm1	44873160	44873261	GCGTGTCTTCCCAATCCATCTAATCT	GCGACTCTGCATTTCTGAATAAATTCAC
Satt283	BARCSOYSSR_01_1226	Gm1	46325852	46325905	CGACAATGGAGATACACAA	AGAGTGCAAGAATGAAGTAAA
Satt370	BARCSOYSSR_01_1232	Gm1	46495112	46495150	GCGGTTAAGGGAATTTGTAACTTGAA	GCGATCATGCATTTATTTGAGATA
Sat110	BARCSOYSSR_01_1293	Gm1	47810425	47810454	AACATTTTTCATCGCTTTTCTTAG	TCTTCTCAGGAACTTGAATTACTCA
Sat343	BARCSOYSSR_01_1297	Gm1	47892649	47892686	GCGCAACCATAGCCTCTAAAGTAATAAGTT	GCGGGCTTCTTTATGTTCTGCTGATA
Satt507	BARCSOYSSR_01_1302	Gm1	47980651	47980716	GCGCTCAGCCTTGTTAAATCACTT	GCGCTACTCTCGTGTCGTTAGTTA
Sat345	BARCSOYSSR_01_1326	Gm1	48314081	48314120	GCGGTAGGTACGATCATATCGTGTGACTATT	GCGAAGTGGGAAATCAATTCTCACGAGATTG
Satt198	BARCSOYSSR_01_1337	Gm1	48554994	48555026	GAGCCAACCAATTAGAGCCAAGTTA	GGCGGTTTGTTTTTTATCTATTCA
Satt436	BARCSOYSSR_01_1347	Gm1	48690007	48690072	GCGTATAAAGAAAAACGAGCATATCAT	GCGCTTATAAAGGCTTGTGAAAGACACT
Satt439	BARCSOYSSR_01_1353	Gm1	48828582	48828608	GCGAAAATGATTAAATTGTTTTCTCAAG	GCGGCACGTTGCCATATAAGATAAAGG
Satt468	BARCSOYSSR_01_1355	Gm1	48853784	48853853	GCGTCTCTTATTTTGACCTTTTTAACTT	GCGTTTTGTATTTGGTCTATCTGCTTAG
Satt077	BARCSOYSSR_01_1358	Gm1	48901697	48901735	GATCTAAAGTCTGATATTTTTAACTA	AAAAGGAGAAGGAATGC
Sat036	BARCSOYSSR_01_1367	Gm1	49158693	49158728	GCGACTCCAAGTTTTTTTTGTTT	GCGGGAGTTAGAGGAAGAGAACA
Sat414	BARCSOYSSR_01_1483	Gm1	51449361	51449420	GCGTTGTGCTTAGGGAAAATAAAA	GCGAAAAACACTGTCTGAAATACT
Sat305	BARCSOYSSR_01_1485	Gm1	51492319	51492374	GCGACAATGCAAAACACATTTGTATTACTT	GCGCTATGCCCATGTGTTTAGTGATTAG
Satt407	BARCSOYSSR_01_1524	Gm1	52287805	52287846	GCGTAACAAGCGTTTCTACTTTAA	GCGAATGAGCAAGATAAAAACTTT
Sat160	BARCSOYSSR_01_1571	Gm1	53236862	53236911	GCGCATGATAACCTATAATGAGAT	CCAGCAAGCAATGCTCGGTCTACT
Satt408	BARCSOYSSR_01_1592	Gm1	53492187	53492243	GCGGTCCGTGCTGTTAATTCTATA	GCGTGATTTATTCATGATATATTTTTG
Satt147	BARCSOYSSR_01_1633	Gm1	53920024	53920068	CCATCCCTTCCTCCAAATAGAT	CTTCCACACCCTAGTTTAGTGACAA
Satt129	BARCSOYSSR_01_1656	Gm1	54257719	54257793	TTCAGTACAAGTCGGGTGAATAATAATA	TCACATGTTCGGGACTTAAGGTAT
Sat279	BARCSOYSSR_02_0106	Gm2	1974541	1974596	GCGTTGCGTTGTTACGTGAAAGCACAGAAAC	GCGACTGGTTAATCTAGTCAGACTTAACAGA
Sat227	BARCSOYSSR_02_0182	Gm2	3074404	3074448	GCGCAAAATGATTTGGGAAAATAACTTACAA	GCGTTATATACTTTTGGCGAGTTATCC
Sat227	BARCSOYSSR_02_0182	Gm2	3074404	3074448	GCGCAAAATGATTTGGGAAAATAACTTACAA	GCGTTATATACTTTTGGCGAGTTATCC
Satt216	BARCSOYSSR_02_0225	Gm2	4052917	4052976	TACCCTTAATCACCGGACAA	AGGGAACTAACACATTTAATCATCA
Sat351	BARCSOYSSR_02_0263	Gm2	4844965	4845006	GCGCCACCCAAGGGCATCTTTCG	GCGGGCCGCAACTATGAAAAGAC
Sat351	BARCSOYSSR_02_0263	Gm2	4844965	4845006	GCGCCACCCAAGGGCATCTTTCG	GCGGGCCGCAACTATGAAAAGAC
Satt095	BARCSOYSSR_02_0339	Gm2	6307460	6307537	TATTTGTTATTGGTGAATTAAGA	ATTCCTGTAGAAATTGATCTG
Satt698	BARCSOYSSR_02_0478	Gm2	8738184	8738234	GCGCAAATTTCGTTCTTATTA	GCGCAATCGCTTCTTTAGAT
Sat211	BARCSOYSSR_02_0480	Gm2	8742607	8742662	GCGATCACCGGACTTAGAGAGTTA	GCGGAGCTAATTAAAAAGTCATTCCAATA
Satt157	BARCSOYSSR_02_0492	Gm2	9240028	9240120	GGGCTCACTCTCGATAGTAGGTATAAAG	GGGATACCAAAAGGAATAATTGTCTT
Sat173	BARCSOYSSR_02_0502	Gm2	9385702	9385737	GGGATGGCCTTTTATTCTAC	TGTCTCCATTGCTACGACTAAG
Satt558	BARCSOYSSR_02_0555	Gm2	10538026	10538073	CTCACACCCTTTCATTATCTA	AAATCGCGCATCTAAATTTAC
Sat254	BARCSOYSSR_02_0578	Gm2	11076928	11077015	GCGTGATTAACGGATAATATGTTATTGAA	GCGACACAAGCGGAATAATTAGAGATA
Satt634	BARCSOYSSR_02_0596	Gm2	11441849	11441887	GCGCATACTGTTTATGCTAGACACCTA	GCGGGGTTGTTTTATTTACAAGAACAG
Satt542	BARCSOYSSR_02_0676	Gm2	12956554	12956610	CACCAGCACAGAACAATCATTT	CACGGTCTAACCTTTCCTTCTA
Satt296	BARCSOYSSR_02_0677	Gm2	12975935	12975997	GCCCCACAACCAGAAACAC	GAAATTTGGCGACTAAAAACTGC
Satt266	BARCSOYSSR_02_0727	Gm2	14090384	14090434	GCGAAACTCTACGGGTCAGTAGTTAT	GCGTAAGATGGCCTAGAAAGAGGATG
Satt537	BARCSOYSSR_02_0818	Gm2	15793912	15794004	GCGTGTACATCAAAATGGTGTATTC	GCGGGAGGAACTTTGTCTCAGTAAT
Satt428	BARCSOYSSR_02_0846	Gm2	17474754	17474813	GCGTTGTGCTTAACTGGTTGATTT	GCGGACCAGCTAGTTTTTAATGTG
Satt579	BARCSOYSSR_02_0855	Gm2	19409025	19409087	GCGATTGGTTATTCTGATTAAAT	GCGGTTACGAAAATCGTAAATTGATG
Sat423	BARCSOYSSR_02_0871	Gm2	23541269	23541286	GCGTATACACAATGATAGG	GCGACCAACCACCACTTC
Satt412	BARCSOYSSR_02_0878	Gm2	24850705	24850770	TCGGGACAGGTGAAATCTGAAATA	TTCCTTTTAATTCTAACATTGAG
Satt290	BARCSOYSSR_02_0941	Gm2	28177818	28177837	GCGGATTTATAAAACATTAAAAATCA	GCGCGCACGGCTGAAACACTCTCTCA
Satt282	BARCSOYSSR_02_0958	Gm2	29515661	29515729	TGCGGGACAATTTTAGATTTAT	AGATGGATGAAAGTTGGAGAAAG
Satt005	BARCSOYSSR_02_0998	Gm2	30874668	30874730	TATCCTAGAGAAGAACTAAAAAA	GTCGATTAGGCTTGAAATA
Satt611	BARCSOYSSR_02_1030	Gm2	32075805	32075846	GCGGGGAATAATAAGAATATGGAC	GCGCTTTCACTATGTGACCTGAATTA
Satt600	BARCSOYSSR_02_1048	Gm2	32526165	32526263	GCGCAGGAAAAAAAAACGCTTTTATT	GCGCAATCCACTAGGTGTTAAT
Satt604	BARCSOYSSR_02_1095	Gm2	34333480	34333512	GTGGCTCACAATCAACGTGAGCATCAGA	CTGTGCCACTTATGATTTGGTAA
Satt141	BARCSOYSSR_02_1106	Gm2	35083073	35083147	CGGTGGTGGTGTGCATAATAA	CCGTCATAAAAAGTCCCTCAGAAT
Satt506	BARCSOYSSR_02_1123	Gm2	35824822	35824863	GCGAATTGGCATACATAGTACC	GCGTGAATTCGCCTAAGTTTAT
Sat089	BARCSOYSSR_02_1152	Gm2	37954809	37954854	AATTTTTTCTGTTGTCAGTGT	TGGAAATGTTAAATGTATGG
Satt189	BARCSOYSSR_02_1155	Gm2	38070584	38070631	CCATACGCAGCATTAGAG	GCTATTTGCATGTTGAGAA
Satt350	BARCSOYSSR_02_1204	Gm2	39912721	39912771	GCGGGAGTTTAAAATATGCTTTTG	GGCTTAGGCTTTGTGTCTGGAAGT
Sat135	BARCSOYSSR_02_1235	Gm2	40366215	40366272	GCGCCTCGCCTATATTAAATTACAAAA	GCCTCCGCCTCCGAAATACACTTA
Sat135	BARCSOYSSR_02_1235	Gm2	40366215	40366272	GCGCCTCGCCTATATTAAATTACAAAA	GCCTCCGCCTCCGAAATACACTTA
Sat169	BARCSOYSSR_02_1257	Gm2	40884763	40884796	ATTCGTTAAATACTCCACATCAATA	TTATGCTTTGTTGTTTTTCAGTT
Sat169	BARCSOYSSR_02_1257	Gm2	40884763	40884796	ATTCGTTAAATACTCCACATCAATA	TTATGCTTTGTTGTTTTTCAGTT
Satt644	BARCSOYSSR_02_1268	Gm2	41290024	41290062	TATGCCTCAAACCACAAA	CAGGCCACCATTTTTCTT
Satt041	BARCSOYSSR_02_1319	Gm2	42619524	42619574	TGTTGTGTGGCTTTATTATT	TTAAGGTGGGATATGGTC
Satt546	BARCSOYSSR_02_1386	Gm2	43775564	43775623	TGAGCGATCAAGAAGCACTTA	TTTGGATCGCATAACACTTTA
Sat139	BARCSOYSSR_02_1436	Gm2	44878980	44879047	CATGTTGAATCACTAATTCAATTT	GGGTCGTTCCTGCTACAGGCATGAAG
Satt703	BARCSOYSSR_02_1500	Gm2	45655521	45655601	GCGATGGGTGGATTCTAGAT	GCGGTGCTTGTAGGCTTTCCAAAAT
Sat069	BARCSOYSSR_02_1540	Gm2	46353731	46353789	CGACCAGCTGAAGAAA	CTGAATACCCATCATTACTTAA
Satt172	BARCSOYSSR_02_1548	Gm2	46518449	46518475	AGCCTCCGGTATCACAG	CCTCCTTTCTCCCATTTT
Sat183	BARCSOYSSR_02_1602	Gm2	47404720	47404775	GCGTCCAGCCTGACCATTTTA	GCGTTCCAATGTCTGATTATTT
Sat183	BARCSOYSSR_02_1602	Gm2	47404720	47404775	GCGTCCAGCCTGACCATTTTA	GCGTTCCAATGTCTGATTATTT
Satt274	BARCSOYSSR_02_1663	Gm2	48345948	48346001	GCGGGGTCAATTAGTTTTCGTCAGTT	GCGCACGGTATATAATCGAACCTAT
Satt459	BARCSOYSSR_02_1667	Gm2	48389967	48390005	TCGTGTTAGATTTTTACTGTCACATT	AACTGCATACCCTTTGTTTGAA
Sat198	BARCSOYSSR_02_1682	Gm2	48621931	48621942	GCGTGATGATTTGTTGATATGACATTTA	GCGCCATTGAAACATACAGAGACTACAG
Sat415	BARCSOYSSR_02_1758	Gm2	50119040	50119103	GCGATTGTAAAGTAATAAGGGTATATTG	GCGTTTTGTACTCCATATACTACCTTCATC
Sat289	BARCSOYSSR_02_1759	Gm2	50122113	50122158	GCGAATTCCAGCTTTTATCACTTTATGAC	GCGATTGGAAAGTGCCTTTTATGTT
Sat192	BARCSOYSSR_02_1805	Gm2	51079871	51079922	GCGGAATGGCAATAGTTGATGAGTA	GCGGGATGGGATATGAGAGTAAG
Sat192	BARCSOYSSR_02_1805	Gm2	51079871	51079922	GCGGAATGGCAATAGTTGATGAGTA	GCGGGATGGGATATGAGAGTAAG
Satt271	BARCSOYSSR_02_1817	Gm2	51321514	51321546	GTTGCAGTTGTGCGTGGGAGAGAG	GCGACATAGCTAATTAAGTAAGTT
Sat283	BARCSOYSSR_02_1822	Gm2	51409699	51409750	GCGTGGTGCACGATCATATAGAG	GCGTCTCCTTCGCTATCTCAAAC
Sat379	BARCSOYSSR_03_0019	Gm3	462846	462865	GCGTTTTGGCTCATCTTTCTTTTA	GCGGCCCTAAGCACAACTGAACCTAT
Satt631	BARCSOYSSR_03_0162	Gm3	2916450	2916497	GGTAGATCCAGGAGCTTGAGTCAG	GCGCATCTCACTGCACTTGATTTT
Satt159	BARCSOYSSR_03_0180	Gm3	3170121	3170162	GAAATGCCCAGAAAAACCTAATAAC	TGAAGCAACAAAATAGAGGAATAGAG
Satt152	BARCSOYSSR_03_0192	Gm3	3338620	3338682	GCGCTATTCCTATCACAACACA	TAGGGTTGTCACTGTTTTGTTCTTA
Sat186	BARCSOYSSR_03_0204	Gm3	3465436	3465507	GCGACGCGCTAGTCTTATTT	GCGGATGGCTTTTACTTT
Satt009	BARCSOYSSR_03_0226	Gm3	3910260	3910307	CCAACTTGAAATTACTAGAGAAA	CTTACTAGCGTATTAACCCTT
Satt641	BARCSOYSSR_03_0257	Gm3	4554645	4554708	GCGGAACATCACGGTTATA	GCGGGAGGCTCTGTCTCTTAGA
Satt675	BARCSOYSSR_03_0357	Gm3	6923174	6923224	GCGCTATTTCCGTCCTATTATCATTTTCGTC	GCGTCTAACACGTATTTATTATTGGTCAATT
Sat084	BARCSOYSSR_03_0413	Gm3	8640219	8640266	AAAAAAGTATCCATGAAACAA	TTGGGACCTTAGAAGCTA
Satt683	BARCSOYSSR_03_0430	Gm3	9058190	9058213	GCGGGTGTGGGTCCTCAATTAAATA	GCGGTTTTCCCTAAACTAACCTAAC
Satt584	BARCSOYSSR_03_0442	Gm3	9758110	9758181	GCGCCCAAACCTATTAAGGTATGAACA	GCGGGTCAGAAGATGCTACCAAACTCT
Satt485	BARCSOYSSR_03_0483	Gm3	13899259	13899291	GCGAATACGCATAAAAAAATCAACAAGA	GCGAAAAGAAAATTTAAAAAAAAATATAT
Satt125	BARCSOYSSR_03_0564	Gm3	19368145	19368212	CAAATAAAAACATATACCTCTTGT	TGCCTTACTCTACTCTGTTTC
Sat208	BARCSOYSSR_03_0586	Gm3	20201241	20201310	GCGTATCAAATCATGTAGGACTATCATTG	GCGCCTGGTTTTGGTACTAAAGAACTGT
Satt624	BARCSOYSSR_03_0592	Gm3	20610317	20610416	GCGATGGCTTGTGGGAACACTAAT	GCGGACGTGGGACCAACACACTAA
Sat275	BARCSOYSSR_03_0842	Gm3	31915013	31915060	GCGCGCTGGCAATTATTCAAAACTTAACGAT	GCGAAGGCTACGGTGAATAGAAAGGAC
Sat280	BARCSOYSSR_03_0983	Gm3	34710412	34710471	GGCGGTGGATATGAAACTTCAATAACTACAA	GGCGGGCTTCAAATAATTACTATAAAACTACGG
Sat033	BARCSOYSSR_03_0989	Gm3	34878007	34878074	GCGGCAGATATTTAATCCCCTCACC	GCGATCTCGGAGAGAAAGAAATCGC
Sat266	BARCSOYSSR_03_1075	Gm3	36046708	36046763	GCGCTCCCACTAAAGAAATATTTTGGA	GCGGCCATTTGTTTCAAACTTTGAGGTA
Satt387	BARCSOYSSR_03_1109	Gm3	36576654	36576683	GCGTTACGTTTCACTATTTATTTAACAT	GCGGCAGGCTAGCTACATCAAGAG
H64N05/Satt393	BARCSOYSSR_03_1150	Gm3	37270854	37270874	CAAGCCCATAAACGAAATAA	GCTCGGCTTGGCTTGTTTACTA
Satt393	BARCSOYSSR_03_1150	Gm3	37270854	37270874	CAAGCCCATAAACGAAATAA	GCTCGGCTTGGCTTGTTTACTA
Sat236	BARCSOYSSR_03_1165	Gm3	37622037	37622112	GCGGGTGCCTATGGTTCTACGTAGTTAC	GCGTTTGGATTAGATCAATAAAAATCACATT
Satt549	BARCSOYSSR_03_1258	Gm3	39360400	39360462	GCGGCAAAACTTTGGAGTATTGCAA	GCGCGCAACAATCACTAGTACG
Satt660	BARCSOYSSR_03_1275	Gm3	39627549	39627584	GCGCTTCAAGTTTTACTGTCATAGAGG	GCGACCAAACTTATAACAAGACTTCTGT
Satt339	BARCSOYSSR_03_1307	Gm3	39934529	39934609	TAATATGCTTTAAGTGGTGTGGTTATG	GTTAAGCAGTTCCTCTCATCACG
Satt237	BARCSOYSSR_03_1312	Gm3	40119054	40119104	GCGTGATTTCAATCCTTTTTC	GCGGTTGTCCTGTTAGAACCT
Satt255	BARCSOYSSR_03_1322	Gm3	40343729	40343740	GCGCTTTTAGCGTCGTCTGGC	TACCCCTCTCTTATTCTTCTT
Sat091	BARCSOYSSR_03_1348	Gm3	40846281	40846330	CTTCTGGATAGTTGGGACTGATA	GGAACAGGTCGTGAAAAGTTAT
Sat304	BARCSOYSSR_03_1356	Gm3	41100977	41101020	GCGAAACATGGTTGGGTTAAATAATAA	GCGGTCACCGCTAACGAGTTCTTGAA
Satt312	BARCSOYSSR_03_1387	Gm3	41732521	41732553	GGGATCAGCCTACTGCCGGTGCCC	GCGGGTTTTATTAAATGATATATT
Sat285	BARCSOYSSR_03_1393	Gm3	41800718	41800789	GCGATCCCACAATATTTCTATTTCTTT	GCGGGCAAAATGCAGATGTATAAAC
Sat285	BARCSOYSSR_03_1393	Gm3	41800718	41800789	GCGATCCCACAATATTTCTATTTCTTT	GCGGGCAAAATGCAGATGTATAAAC
Satt234	BARCSOYSSR_03_1412	Gm3	42180012	42180050	TGAGAGCAGGACATTTTT	TCTGCGAGTGTTTTCTG
Sat295	BARCSOYSSR_03_1431	Gm3	42387690	42387743	GCGGGCCATATATTTTATTTGTAGGTTCA	GCGCCAGGTCTAGTTTCTATTGATTTGG
Sat239	BARCSOYSSR_03_1454	Gm3	42834604	42834637	GCGTTGTGTCCCTTATCCATTCATTATTC	GCGTGAGTTTATGCTTTGAGGTATTACA
Sat241	BARCSOYSSR_03_1469	Gm3	43078301	43078342	GCGTATTTTCTAATTCCACTATAACTTCAAT	GCGGGTATAAGTATCCATCAAATGTCAG
Satt257	BARCSOYSSR_03_1492	Gm3	43533792	43533821	GCGACTTTCTTTTCAATTTCACTCC	GCGCAATTGTCACCAACACAT
Sat306	BARCSOYSSR_03_1493	Gm3	43594164	43594223	GCGGTTCTGGGTTCTCTGTTTTCTTA	GCGTGATCCCACTATTTTAATTATACATTTT
Sat306	BARCSOYSSR_03_1493	Gm3	43594164	43594223	GCGGTTCTGGGTTCTCTGTTTTCTTA	GCGTGATCCCACTATTTTAATTATACATTTT
Satt022	BARCSOYSSR_03_1540	Gm3	44682615	44682665	GGGGGATCTGATTGTATTTTACCT	CGGGTTTCAAAAAACCATCCTTAC
Sat125	BARCSOYSSR_03_1546	Gm3	44771010	44771083	GGGACGAAACAAAGTCACAT	GGGATGCTGTTATCAAAATCA
Sat125	BARCSOYSSR_03_1546	Gm3	44771010	44771083	GGGACGAAACAAAGTCACAT	GGGATGCTGTTATCAAAATCA
Satt690	BARCSOYSSR_04_0026	Gm4	447208	447246	GCGCCCTTACACAATAATTCTAATGAGATG	GCGTTAGCATATATTTAAAAGAGCAAAACAT
Satt565	BARCSOYSSR_04_0034	Gm4	511133	511189	GCGCCCGGAACTTGTAATAACCTAAT	GCGCTCTCTTATGATGTTCATAATAA
Satt194	BARCSOYSSR_04_0125	Gm4	2402252	2402283	GGGCCCAACTGATATTTAATTGTAA	GCGCTTTGTGTTCCGATTTTGAT
Satt396	BARCSOYSSR_04_0143	Gm4	2719766	2719792	GCGAAAAGGGATAAGTTTAAAAAT	GCGGGCCTGTAAAGGGATTCC
Sat367	BARCSOYSSR_04_0170	Gm4	3243827	3243876	GCGTTTCTGTCCAAAATTTATGATATTAGTT	GCGGAACGCCCCATTTTACCTTATCATCCTT
Sat337	BARCSOYSSR_04_0228	Gm4	4172809	4172860	GCGCATGTTTTACAAATTTTGAAGCCTTAG	GCGATCAATCCATTTATGAGGTTAGTTTCTT
Sat140	BARCSOYSSR_04_0278	Gm4	5221477	5221532	GCGCCATGAAATTATTTGGCAAGTATT	GCGGTTGAAGAATGGAAACTAAAAATG
Satt578	BARCSOYSSR_04_0416	Gm4	7819442	7819474	CCCACGTCATATCCACTGCTCCTTA	ACAGCATCGATACCATGATCTAT
Satt607	BARCSOYSSR_04_0430	Gm4	8093757	8093801	GCGGTTTCATCTGCAGTGTATTATTAT	GCGCCACTTAATTATTTCAGATTAATT
Satt646	BARCSOYSSR_04_0460	Gm4	8830924	8830956	GCGGGGTATGAATTAATTAATGTAGAAT	GCGCCTTCAAAAACTAATGACATATCAT
Satt661	BARCSOYSSR_04_0521	Gm4	10377538	10377573	TGATATGAGCAATGTAGTTCCTCT	TCCATGAAAAAGAAGTTAGAATAGC
Sat404	BARCSOYSSR_04_0579	Gm4	12529605	12529664	GCGGATGCGCTTAGCCAGAAGATGAGT	GCGTTCTCCCCCAATGTACATACTTCTACCA
Satt190	BARCSOYSSR_04_0659	Gm4	15698767	15698811	GGGAGTGTGAACTTACATTGTCT	GGGCCTTGAATTTTGTGCTAT
Satt161	BARCSOYSSR_04_0663	Gm4	15940086	15940118	GGGTATATCAACATATCTTCACCTTTTT	GGGCTGCTTGTTAATGTTTTGTAGA
Sat322	BARCSOYSSR_04_0728	Gm4	19046821	19046858	GCGTAATTCCATCATAAATAATCCAGTCAC	GCGCCTCGAAGTAAATTTTATTTGTTCTTTC
Sat322	BARCSOYSSR_04_0728	Gm4	19046821	19046858	GCGTAATTCCATCATAAATAATCCAGTCAC	GCGCCTCGAAGTAAATTTTATTTGTTCTTTC
Sat077	BARCSOYSSR_04_0761	Gm4	21374164	21374227	GACACTTGTGGAATTACTCA	GGGTTGAAGACTTAAATTTGAAATCTCT
Satt361	BARCSOYSSR_04_0777	Gm4	24113606	24113656	GCGCGGTCAATGAATCGGGAGACAC	GCGGTTTTCAGCGTTATTAAGTTTTG
Sat357	BARCSOYSSR_04_0801	Gm4	25480145	25480196	GCGAGGGTTTAAGGTGTAGGTTGT	GCGCACCGCTTTTGTTTCTTTTTG
Sat357	BARCSOYSSR_04_0801	Gm4	25480145	25480196	GCGAGGGTTTAAGGTGTAGGTTGT	GCGCACCGCTTTTGTTTCTTTTTG
Satt399	BARCSOYSSR_04_0881	Gm4	33321532	33321573	AAGCCAACCTTATAATTCTTTCAT	ATATGGGCTTACTTACCCATCATAGA
Sat416	BARCSOYSSR_04_0953	Gm4	37475185	37475246	GCGTTAGTTTTTATTTTTAAGTTGA	GCGACATTGTGTGAGGGTAA
Satt294	BARCSOYSSR_04_1041	Gm4	40154845	40154913	GCGGGTCAAATGCAAATTATTTTT	GCGCTCAGTGTGAAAGTTGTTTCTAT
Satt476	BARCSOYSSR_04_1062	Gm4	40871909	40871968	TTTGCTGATTAAAAAAACAAAAACTG	TTGTTAGAATGGGGACTACTTCACTA
Satt195	BARCSOYSSR_04_1068	Gm4	41154520	41154549	GTGTAAACGAAAGATGGGATATTCTC	GAAGTGCGACACAAATTTATGAGTA
Sat042	BARCSOYSSR_04_1072	Gm4	41223561	41223616	GCGCCACGTATTAGGGAATGATATGAAATT	GCGAACGGATACAAGTAAACTTGAATTTTA
Satt670	BARCSOYSSR_04_1140	Gm4	42571749	42571802	TCTAACCTCGTTTGTTTGTGAT	TTCTGCATAAGAGATTTTCAGTTTA
Sat207	BARCSOYSSR_04_1152	Gm4	42774033	42774058	CGCTCCTTAAGAATTACTACTTTTT	CCGGATCTGAACATATTGCT
Satt713	BARCSOYSSR_04_1167	Gm4	42980914	42980925	GCGAAACGTATTAATTATGTGTCTTTCTTTA	GCGGTTTGCAGTGTGATATTACAATG
Sat311	BARCSOYSSR_04_1172	Gm4	43039733	43039774	GCGAACACAGAATGACCCTGATTGTAAT	GCGTGACTCCCACGTTAAAATCTCAAAA
Satt338	BARCSOYSSR_04_1362	Gm4	46964891	46964941	GCGCCCAAGTATTATGAGATATTTGAT	GCGATAATTTTAAAACTGGACCA
Satt524	BARCSOYSSR_04_1369	Gm4	47090323	47090364	GCGAATTATCCAAAGATACACTTAGTC	GCGGGTCTTACGAACGTGTCACATTAT
Satt180	BARCSOYSSR_04_1379	Gm4	47299563	47299610	TCGCGTTTGTCAGC	TTGATTGAAACCCAACTA
Satt682	BARCSOYSSR_04_1382	Gm4	47335939	47336028	GCGTTTAAACTATTTTGTAATTTATTGTGAA	GCGGGGGAAATATTAGAAAAGTGATACATAA
Satt164	BARCSOYSSR_04_1406	Gm4	47677317	47677338	CACCAATGGCTAAAGGTACATAT	AGGAGAAGAAAAAATCACATAAAATATC
Sat137	BARCSOYSSR_05_0046	Gm5	995889	995920	GATGACGCCGCAGGTTTCTCC	GGTGCGGTTCCACAGTTTTTT
Satt684	BARCSOYSSR_05_0085	Gm5	1800423	1800473	GGGCTTCATTTTAGATGGAGTC	TGGAGCTCATATTCGTCACAAAG
Sat368	BARCSOYSSR_05_0149	Gm5	2887423	2887450	GCGATTTTAAGATAAACATATACTCCTGCTA	GCGTAGTTTTGGGTTGTTTTAATCAGCATTG
Sat368	BARCSOYSSR_05_0149	Gm5	2887423	2887450	GCGATTTTAAGATAAACATATACTCCTGCTA	GCGTAGTTTTGGGTTGTTTTAATCAGCATTG
Satt572	BARCSOYSSR_05_0178	Gm5	3403500	3403541	GCGGAGCATGTAAATCCAGCCTATTGA	GCGGGCTAACTTATGTTACTAAACAAT
Satt572	BARCSOYSSR_05_0178	Gm5	3403500	3403541	GCGGAGCATGTAAATCCAGCCTATTGA	GCGGGCTAACTTATGTTACTAAACAAT
Satt276	BARCSOYSSR_05_0179	Gm5	3442439	3442495	GCGGACGGTAAGGACTATTTATGATA	GCGTCAGATGAAAAAAAATAAGATAC
Satt276	BARCSOYSSR_05_0179	Gm5	3442439	3442495	GCGGACGGTAAGGACTATTTATGATA	GCGTCAGATGAAAAAAAATAAGATAC
Satt165	BARCSOYSSR_05_0307	Gm5	6639156	6639209	CACGAATAACTTGACACATT	TAAAAACAAAGCAAACATAAA
Satt165	BARCSOYSSR_05_0307	Gm5	6639156	6639209	CACGAATAACTTGACACATT	TAAAAACAAAGCAAACATAAA
Satt382	BARCSOYSSR_05_0319	Gm5	6952139	6952213	GCGACATTATTGTTTGGATAGTAAGATT	GCGCGATTCTTTTAAACAATTCAAACAC
SSR3340/Satt593	BARCSOYSSR_05_0405	Gm5	9799097	9799195	GCGGGGTTGTTGATCTATAATGTAA	GCGGGTTTGGATTTTATAATGTGAT
Satt248	BARCSOYSSR_05_0427	Gm5	10999982	11000017	GCGTGTTGCAATGATTAATTCTTTGA	GCAGAACTAGCCCAGACAGTTTGTAT
Satt471	BARCSOYSSR_05_0505	Gm5	17232541	17232594	GCGCCCAAAACTATCTAGTAATTCTT	GGGCTATCAAATTGACTAAAGCCAAA
Satt625	BARCSOYSSR_05_0514	Gm5	18349654	18349814	GCGCCTTATTTAACTACTTTTTTCACT	GCGCCCTCAATTTGGGTGGGAAAATAA
Sat410	BARCSOYSSR_05_0516	Gm5	18413115	18413158	GCGATAACCAGGTAAAATTATTTTGGCTT	GCGTTAAATATCACTGATGAAAGTTCAAAGA
Satt449	BARCSOYSSR_05_0517	Gm5	18415427	18415489	GCGTGCTTCTTATATTAGGTGTTAGT	GCGCATTGGAGTTTTTGCTTTT
Satt526	BARCSOYSSR_05_0530	Gm5	19910990	19911016	GCGGCAAATTCTAATGACTG	GTCGGAGTTCTCAGTCTACCTGTC
Satt364	BARCSOYSSR_05_0581	Gm5	23929065	23929109	GCGGCATAAGTTTTCATCCCATC	ATCGGGTCATGACTTTTGAAGA
SSR2937/Satt454	BARCSOYSSR_05_0609	Gm5	25287731	25287781	GCTTTTCTTAGAACACAAATTACAAG	CAACCATGATAAATGTGAGTGAG
Satt454	BARCSOYSSR_05_0609	Gm5	25287731	25287781	GCTTTTCTTAGAACACAAATTACAAG	CAACCATGATAAATGTGAGTGAG
Sat371	BARCSOYSSR_05_0648	Gm5	26397248	26397315	GCGACACTTTTCGGGATTACTATTAGATTAT	GCGCTTTTTGAAATGTATTAGATGGTCAC
Sat369	BARCSOYSSR_05_0649	Gm5	26425778	26425837	GCGAATGGGGATAAACAATAGAACAAGA	GCGCAGTGGCTTCACATTTAACTGA
Sat385	BARCSOYSSR_05_0720	Gm5	28385865	28385920	GCGAGTTATGATGAAATAAATCTAAGTCAAT	GCGTAGTTGCAAAGTTGTAGTAG
Sat384	BARCSOYSSR_05_0722	Gm5	28447887	28447950	GCGATTGCCAAGAGACACTAACA	GCGAATTCCATCTTTCATAATCTATCAC
Satt591	BARCSOYSSR_05_0723	Gm5	28478231	28478281	GCGCGACCTTAATGATA	GCGCCCAAAGCTTAAAATTTAATA
Sat265	BARCSOYSSR_05_0747	Gm5	28765023	28765072	GCGTGAGTGCCACTTCTCCTG	GCGGCAGCATTAGAACCAAAAAGA
Satt155	BARCSOYSSR_05_0759	Gm5	29157354	29157410	AGATCCAACACCTGGCCTAAT	GCTGCACAATTCATTCCATTT
Sat407	BARCSOYSSR_05_0991	Gm5	33718201	33718258	GCGTCAAAGAACACAACTTAAATAATAAAT	GCGATGAATTACATTACATATGAAAAAGATA
Satt717	BARCSOYSSR_05_0992	Gm5	33736415	33736447	GCGTTTTGTGATTTGTTTTCCTCATTTACT	GCGGCTATCAAACATTTTTACATGATGGTTA
Satt648	BARCSOYSSR_05_1021	Gm5	34158320	34158355	ATGATTCGCACTAATGAATAGTTTT	GGCACAGTAACGAAGAGTAT
Sat171	BARCSOYSSR_05_1022	Gm5	34163916	34163967	GCGCTCCTCTTTTTTTCACTTTC	GCGCGTGGGATTTTGGTATTTTT
Sat171	BARCSOYSSR_05_1022	Gm5	34163916	34163967	GCGCTCCTCTTTTTTTCACTTTC	GCGCGTGGGATTTTGGTATTTTT
Satt385	BARCSOYSSR_05_1084	Gm5	35266160	35266228	AATCGAGGATTCACTTGAT	CATTGGGCCACACAACAAC
Satt619	BARCSOYSSR_05_1115	Gm5	35700549	35700581	GGCAGAACTAGTACGCTTCTGATT	GCGGTTAAGCATAATAGATCAGCCT
Satt545	BARCSOYSSR_05_1134	Gm5	36180290	36180361	CAATGCCATTCCATATTTGTT	CAATTGCCCTAGTTTTGATAG
Sat267	BARCSOYSSR_05_1191	Gm5	37322242	37322309	GCGATTGGATGATGGATTTATGAGTT	GCGCCCAACAAGGTGAGAAATCAAGA
Sat217	BARCSOYSSR_05_1252	Gm5	38669614	38669655	GCGAAAAATTGTCAATGATATGATCAGTAAG	GCGGTCCTAGATGAAAAATGCTTTGTAA
Sat271	BARCSOYSSR_05_1260	Gm5	38832320	38832355	GCGTCACTTTAATCATTACAATAAAACAACA	GCGACTTAGGCACACTCTAATATAACCA
Sat271	BARCSOYSSR_05_1260	Gm5	38832320	38832355	GCGTCACTTTAATCATTACAATAAAACAACA	GCGACTTAGGCACACTCTAATATAACCA
Sat374	BARCSOYSSR_05_1317	Gm5	39901212	39901257	GCGTTGAAACCGTTATAAACCAACTCA	GCGCTTTATTGGCAATACTTTTAACTCACAT
Satt211	BARCSOYSSR_05_1321	Gm5	39925702	39925734	GAAAAAGCCCACATCCAA	CATGGGCATGCAGTAACA
Satt225	BARCSOYSSR_05_1330	Gm5	40076402	40076440	AAAAATGTGTTAGAGCTTGTGTTGTTA	GCCACACTATTCCAGCCACTAC
Satt258	BARCSOYSSR_05_1333	Gm5	40118100	40118129	CGAGGCGATTTGG	CCGAAAAGTGAAACAAGT
Satt236	BARCSOYSSR_05_1352	Gm5	40500996	40501052	GCGTGCTTCAAACCAACAAACAACTTA	GCGGTTTGCAGTACGTACCTAAAATAGA
Satt200	BARCSOYSSR_05_1365	Gm5	40716815	40716865	GCGATAAATGGTTAATGTAGATAA	GCGAAAGGACAGATAGAAAGAGA
Satt174	BARCSOYSSR_05_1397	Gm5	41397974	41398003	TTTCATTTCTTTGCCTTCT	TTCGTAGTCCGTCTTTCAT
Satt599	BARCSOYSSR_05_1415	Gm5	41691234	41691263	GCGGTGTTTTTATTTGGTTTTTA	GCGCCCTGCAGCTCAAAAATTAACT
Satt681	BARCSOYSSR_06_0028	Gm6	488842	488901	GCGGTGCACTTGTCAATCTGTT	GCGGTGAGGCATATGTCAGTC
Sat130	BARCSOYSSR_06_0107	Gm6	1839769	1839828	GCGTAAATCCAGAAATCTAAGATGATATG	GCGTAGAGGAAAGAAAAGACACAATATCA
Satt227	BARCSOYSSR_06_0241	Gm6	4222886	4222900	GCTCTGCCAAATAGTGTT	CACCCTGGCACATAGA
Satt640	BARCSOYSSR_06_0268	Gm6	4677048	4677119	AGATACCTACGGAGTGTTTTTT	GGTTCCCCGGTGGCTACACAAC
Sat062	BARCSOYSSR_06_0283	Gm6	4947450	4947511	GGGGAGTGTGTTAAAAGGAGTGATG	GGGAACGGTCTATTATTTTTATTCTTGA
Sat062	BARCSOYSSR_06_0283	Gm6	4947450	4947511	GGGGAGTGTGTTAAAAGGAGTGATG	GGGAACGGTCTATTATTTTTATTCTTGA
Satt432	BARCSOYSSR_06_0348	Gm6	6288370	6288381	GCCAGGTTGTGTTCTTGAGATA	TTCACCGAATATTCTTTTAGGTC
Satt432	BARCSOYSSR_06_0348	Gm6	6288370	6288381	GCCAGGTTGTGTTCTTGAGATA	TTCACCGAATATTCTTTTAGGTC
Satt281	BARCSOYSSR_06_0362	Gm6	6524074	6524146	AAGCTCCACATGCAGTTCAAAAC	TGCATGGCACGAGAAAGAAGTA
Satt281	BARCSOYSSR_06_0362	Gm6	6524074	6524146	AAGCTCCACATGCAGTTCAAAAC	TGCATGGCACGAGAAAGAAGTA
Satt520	BARCSOYSSR_06_0386	Gm6	7023397	7023432	GCGGTGTGCAAGAGTGACA	GCGCATTTGGACTTTCTA
Satt520	BARCSOYSSR_06_0386	Gm6	7023397	7023432	GCGGTGTGCAAGAGTGACA	GCGCATTTGGACTTTCTA
Satt422	BARCSOYSSR_06_0400	Gm6	7227638	7227709	ATTAGGGGAGGGGAGGTAAAAAGT	TGAAGGCCCGATATCCAAATAAA
Satt422	BARCSOYSSR_06_0400	Gm6	7227638	7227709	ATTAGGGGAGGGGAGGTAAAAAGT	TGAAGGCCCGATATCCAAATAAA
Satt291	BARCSOYSSR_06_0408	Gm6	7320677	7320718	GCGATCCTTGAGTTTCAATTACAG	GCGGAAAAGAAGGAGATATGGTTA
Satt457	BARCSOYSSR_06_0473	Gm6	8782850	8782909	GTCCGTGTATTTTGTTTTGC	TTATCCATTTTCCCTTTAGTCC
Sat153	BARCSOYSSR_06_0547	Gm6	10231878	10231911	GCGGGGAGTGAATAGTTAAGTGTAA	TGGCCTTTGCTAGGTTTGTAGTTA
Satt170	BARCSOYSSR_06_0605	Gm6	11267398	11267427	GGGAAATCTAAATAAAATGATGGATAT	GGGGTAGTTAAAATTCATCCTTAAAA
Satt305	BARCSOYSSR_06_0612	Gm6	11310055	11310105	TTCCCAACAACAGACAACAC	TTAATTCTCCTTTATCATCATCAC
Satt322	BARCSOYSSR_06_0667	Gm6	12310027	12310059	GGGACCCATCATTAAGAA	GTTTTGCCGGACACCACA
Satt450	BARCSOYSSR_06_0765	Gm6	14179407	14179439	GGATGTTTGAGACGTGACATCTTGAT	GGATTAATAAAATGTCATGCCTTAGT
Sat246	BARCSOYSSR_06_0778	Gm6	14444925	14444988	GCGCATGGTTTACAGATTACTTTATTTTCTA	GCGGCAATCATTTAAATTTATAATGATATAT
Sat213	BARCSOYSSR_06_0781	Gm6	14601388	14601421	GCGATCCCTAATTGTTATCTAATAA	GCGCAATATACTCCCCCATACCTTCGCA
Sat213	BARCSOYSSR_06_0781	Gm6	14601388	14601421	GCGATCCCTAATTGTTATCTAATAA	GCGCAATATACTCCCCCATACCTTCGCA
Satt376	BARCSOYSSR_06_0819	Gm6	15482894	15482935	GCTACGCATTTGGTTTGTTA	ACATGCAATACTTTTTTTTCAT
Satt363	BARCSOYSSR_06_0840	Gm6	15756435	15756491	TAGAGGGATCCAATTAGAATCCAAGAAA	TCTTCGATCTTCATATTCATTTTTGTAA
Sat076	BARCSOYSSR_06_0850	Gm6	15958820	15958898	GCGTAATTAACACCAATATATGACATG	GCGGGGTTAAAAATTCAAAATGT
Satt643	BARCSOYSSR_06_0858	Gm6	16057506	16057541	CGGGATAAATAGAAGTGGAACA	TTGGCAAATGTGAAATGTATA
Satt286	BARCSOYSSR_06_0863	Gm6	16171860	16171913	GCGGCGTTAATTTATGCCGGAAA	GCGTTTGGTCTAGAATAGTTCTCA
Sat402	BARCSOYSSR_06_0876	Gm6	16367687	16367736	GCGACACGTTGCCTTCTTTACTCACAT	GCGAGCGGAGGATACGAACACTCTAT
Sat402	BARCSOYSSR_06_0876	Gm6	16367687	16367736	GCGAACGCAACAAATAATCAAACATC	GCGAGCGGAGGATACGAACACTCTAT
Satt277	BARCSOYSSR_06_0920	Gm6	17173887	17174009	GGTGGTGGCGGGTTACTATTACT	CCACGCTTCAGTTGATTCTTACA
Satt557	BARCSOYSSR_06_1041	Gm6	20018845	20018907	GCGGGATCCACCATGTAATATGTG	GCGCACTAACCCTTTATTGAA
Satt658	BARCSOYSSR_06_1059	Gm6	20554787	20554819	GCGTTGAGTGGTAAAATTTATAATTAAA	ACTTGGCCCGCGAAGTGCTCAATTG
Satt489	BARCSOYSSR_06_1129	Gm6	23874342	23874464	GCGTGTGCTTGCTTCTCTTAGACTGACT	GCGTACTACTTACCCTGTTTGTCTAAAA
Satt289	BARCSOYSSR_06_1163	Gm6	27545892	27545939	GCGCCCAGGTTTAAAAGT	CTGCCCCATCACTAGCCCTTCTT
Satt100	BARCSOYSSR_06_1202	Gm6	30668416	30668454	ACCTCATTTTGGCATAAA	TTGGAAAACAAGTAATAATAACA
Sat312	BARCSOYSSR_06_1255	Gm6	35215316	35215359	GCGCCTCCCATTACTTCGGATTAGTTA	GCGAACGCAACAAATAATCAAACATC
Sat312	BARCSOYSSR_06_1255	Gm6	35215316	35215359	GCGCCTCCCATTACTTCGGATTAGTTA	GCGAACGCAACAAATAATCAAACATC
Satt319	BARCSOYSSR_06_1301	Gm6	37340017	37340064	CAACTCAGTAGGGGTCAATAACAA	TGAAATAGGGAAAATAAGGGAACA
Sat251	BARCSOYSSR_06_1345	Gm6	39010070	39010131	GCGTAGTTGCGCATTTTACATTTATGTAATT	GCGCTTGGTGGTCTTAGATCTTATTCTTA
Sat142	BARCSOYSSR_06_1361	Gm6	39555624	39555691	GCGGTTCTTCTTAGAACTTCATATCAA	CTTGTGGTCCTCTTGCATCTTAGTAT
Satt708	BARCSOYSSR_06_1367	Gm6	39772042	39772122	GCGCAATTTTAAGAGATTTTCGGGATAA	GCGACTCGGTTGATTTTTTTTTCAATTTTTT
Sat238	BARCSOYSSR_06_1454	Gm6	43229071	43229128	GCGCTGAGACGTTTGTGATTGTTTGTAA	GCGGTGCATGCAATTCTAGTTAGATATT
Satt460	BARCSOYSSR_06_1456	Gm6	43291318	43291393	GCGCGATGGGCTGTTGGTTTTTAT	GCGCATACGATTTGGCATTTTTCTATTG
Satt079	BARCSOYSSR_06_1476	Gm6	43950980	43951015	AGTCGAAGATACACAATTAGAT	CTTTTAGACACAAATTTATCACT
Satt307	BARCSOYSSR_06_1581	Gm6	46286881	46286919	GCGCTGGCCTTTAGAAC	GCGTTGTAGGAAATTTGAGTAGTAAG
Satt433	BARCSOYSSR_06_1629	Gm6	46969533	46969596	ATCAGCTGCATAAGTAAAGATACA	ACATGCTTGCAGAGGTGAATA
Satt316	BARCSOYSSR_06_1658	Gm6	47485158	47485193	GTGAGAAACTAGCCAAGAATAGA	CAATTGTTTCCAAATGACACT
Satt202	BARCSOYSSR_06_1680	Gm6	47820517	47820561	GGAATGCATGAGTATTAACCTCTTAT	GGGCTAACGAACATGTAACTTATCAAC
Sat252	BARCSOYSSR_06_1726	Gm6	48582424	48582475	GCGTTTTTCTGTCATGTCTTTGAATTTT	GCGGCAGGTCTCATACAAGTCATCATCT
Satt371	BARCSOYSSR_06_1762	Gm6	49159636	49159668	TGCAAACTAACTGGATTCACTCA	GAGATCCCGAAATTTTAGTGTAACA
Satt357	BARCSOYSSR_06_1807	Gm6	49836451	49836486	CCTGAGCAATTCATACTCC	TAACCGATCCGATCCTTGACA
Sat389	BARCSOYSSR_07_0013	Gm7	160085	160140	GCGGGTAGCCATATTCATATATTGCTG	GCGAAGGCTTATAAGGAGATACGATTTA
Sat391	BARCSOYSSR_07_0014	Gm7	163240	163315	GCGTAGGCATCGGTCAATATTTT	GCGTTAGCGAGTGGATCAAGATCA
Satt404	BARCSOYSSR_07_0017	Gm7	220555	220602	TCATCCGCCATTGATTTT	GCCCGGAACATACAAAAT
Satt636	BARCSOYSSR_07_0075	Gm7	1201826	1201891	GTCATGACTCATGAGTCACGTAAT	CCCAAGACCCCCATTTTTATGTCT
Satt590	BARCSOYSSR_07_0080	Gm7	1299286	1299363	GCGCGCATTTTTTAAGTTAATGTTCT	GCGCGAGTTAGCGAATTATTTGTC
Satt201	BARCSOYSSR_07_0109	Gm7	2006096	2006143	GCGTTGATACTTTCCTAAGACAAT	GGGAGAGAAGGCAATCTAA
Satt150	BARCSOYSSR_07_0134	Gm7	2414465	2414524	AAGCTTGAGGTTATTCGAAAATGAC	TGCCATCAGGTTGTGTAAGTGT
Sat316	BARCSOYSSR_07_0148	Gm7	2702602	2702679	GCGCAACGTCTAAAGCACAAGGATT	GCGCGACTACGTTACAGTTCCAA
Sat316	BARCSOYSSR_07_0148	Gm7	2702602	2702679	GCGCAACGTCTAAAGCACAAGGATT	GCGCGACTACGTTACAGTTCCAA
Satt567/CSSR394/CSSR531	BARCSOYSSR_07_0247	Gm7	4510477	4510515	GGCTAACCCGCTCTATGT	GGGCCATGCACCTGCTACT
Satt540	BARCSOYSSR_07_0263	Gm7	4962987	4963031	CTGGCGAATCAAGCTTTGTAAC	CCGTGATTGCGAAGAGGATATT
Sat244	BARCSOYSSR_07_0435	Gm7	8194648	8194701	GCGTCAACCGGTGAAAAAACCTA	GCGTGGCTGGCAGTAGTCTATATCA
Sat224		Gm7	8233953	8234168
Satt463	BARCSOYSSR_07_0437	Gm7	8243902	8244048	TTGGATCTCATATTCAAACTTTCAAG	CTGCAAATTTGATGCACATGTGTCTA
Sat253	BARCSOYSSR_07_0445	Gm7	8510787	8510830	GCGATTGGTTGGGTGTTTAATTTTAAGAT	GCGTGTTGATGGTATAAAGATCGCTACTCT
Satt245	BARCSOYSSR_07_0489	Gm7	9320764	9320867	AACGGGAGTAGGACATTTTATT	GCGCCTCCTGAATTTCAAAGAATGAAGA
Satt220	BARCSOYSSR_07_0518	Gm7	9862827	9862901	GAGGAGGATCCCAAGGTAATAAT	GCGCATGGAGAAAAGAAGAG
Satt323	BARCSOYSSR_07_0548	Gm7	10415523	10415573	GCGGTCGTCCTATCTAATGAAGAG	TGTGCGTTTAAATTGCAGCTAAAT
Satt702	BARCSOYSSR_07_0634	Gm7	12909814	12909891	GCGGGGTTCTGTGGCTTCAAC	GCGCATTGGAATAACGTCAAA
Sat003	BARCSOYSSR_07_0637	Gm7	12991197	12991262	TGATTTTTGGTGTAGAACTC	CAAATTGGTTAGCTTACTCCA
Sat258	BARCSOYSSR_07_0683	Gm7	14632089	14632134	GCGCAATAGATAATCGAAAAACATACAAGA	GCGGGGAAAGTGAAAACAAGATCAAATA
Sat148	BARCSOYSSR_07_0690	Gm7	14773897	14773982	GCGGAGTTTCCCCTAATTAGAT	GCGCAAGCTAGCTTCACCCAAAACTA
Sat148	BARCSOYSSR_07_0690	Gm7	14773897	14773982	GCGGAGTTTCCCCTAATTAGAT	GCGCAAGCTAGCTTCACCCAAAACTA
Sat226	BARCSOYSSR_07_0718	Gm7	15265715	15265758	GCGGAAACCCACCTATATGTGATCAAATG	GCGCAATTCCAGATGAAACAGAAGAAGGAT
Satt175	BARCSOYSSR_07_0721	Gm7	15307093	15307140	GACCTCGCTCTCTGTTTCTCAT	GGTGACCACCCCTATTCCTTAT
Satt494	BARCSOYSSR_07_0783	Gm7	16428135	16428179	GGCCGGTTCTCATTACAGGTCTCT	GGATTTCCATCTTGAATTTTATTA
Sat256	BARCSOYSSR_07_0835	Gm7	17606889	17606932	GCGCGGAAAATTATTTTACTTTTTCAAT	GCGCACGGATTGAGAGAAAGCAGAAAGA
Satt677	BARCSOYSSR_07_0844	Gm7	17679866	17679910	CAACGACCAACTGACGAGACCT	GGGAATTCAACATGTGATGGTTTT
Satt655	BARCSOYSSR_07_0847	Gm7	17727875	17727925	GAAGACCAAAACTTATTTCAGATC	ATTTTAAGCACCAGCAAAGACT
Sat288	BARCSOYSSR_07_0902	Gm7	19079765	19079822	GCGACAGACTGCAAGAATTGATGTAAATCT	GCGGGAAGGTAGGTAAAGAAAATTCAAATGA
Satt680	BARCSOYSSR_07_0959	Gm7	21265384	21265527	GCGGGATATCGTGAGCATAGTTTTAC	GCGGCCTGAATATTTTAGGTTTAGAGTT
Satt306	BARCSOYSSR_07_1117	Gm7	35032809	35032850	GCGCTTAAGGACACGGATGTAAC	GCGTCTCTTTCGATTGTTCTATTAG
Satt551	BARCSOYSSR_07_1237	Gm7	37174161	37174184	GAATATCACGCGAGAATTTTAC	TATATGCGAACCCTCTTACAAT
Sat121	BARCSOYSSR_07_1332	Gm7	38616039	38616078	GACAAATGTAAAAAGTGACAGATAGAATGT	GTGTGGTGGTGGTACAGTTTTATACTAA
Sat121	BARCSOYSSR_07_1332	Gm7	38616039	38616078	GACAAATGTAAAAAGTGACAGATAGAATGT	GTGTGGTGGTGGTACAGTTTTATACTAA
Satt250	BARCSOYSSR_07_1361	Gm7	39128251	39128274	CGCCAGCTAGCTAGTCTCAT	AATTTGCTCCAGTGTTTTAAGTTT
Satt346	BARCSOYSSR_07_1431	Gm7	40343639	40343692	GGAGGGAGGAAAGTGTTGTGG	GCGCATGCTTTTCATAAGTTT
Satt210	BARCSOYSSR_07_1462	Gm7	40968793	40968867	GCGAAAAACGTCAGGTCAATGACTGAAA	GCGGGGCTTAGATATAAAAAAAAAGATG
Satt618	BARCSOYSSR_07_1489	Gm7	41397637	41397648	GCGGTGATATTACCCCAAAAAAATGAA	GCGCTAGTTTCTAGTGGAAAGATGAGT
Sat147	BARCSOYSSR_07_1527	Gm7	42251413	42251438	GTGCGACGTCATGCCTTACTCAAT	GCGCTCCGTACACTTAAAAAAGAA
Satt308	BARCSOYSSR_07_1556	Gm7	42876591	42876656	GCGTTAAGGTTGGCAGGGTGGAAGTG	GCGCAGCTTTATACAAAAATCAACAA
Sat276	BARCSOYSSR_07_1561	Gm7	42916026	42916087	GCGGAAACCCATCTAGAATATGAAAAACA	GCGTTCTTCTCGAGGTGAGATACAATC
Sat359	BARCSOYSSR_07_1604	Gm7	43654746	43654879	GCGGGTCACGATTCTAGTCACTATAACTTCA	GCGCAACGTAAGAAATGTAAATACAATGGA
Sat330	BARCSOYSSR_07_1644	Gm7	44418231	44418280	GCGTTAGGATTTAGGATGAGGATAGG	GCGCAAATCAGTTGAGCAATGACTTA
Sat383	BARCSOYSSR_08_0014	Gm8	182257	182332	GCGTTTCCCTCCCCTGTTTCCTACACCTC	GCGATTGAGCTATATTAAAAGAATGAACTAT
Satt390	BARCSOYSSR_08_0064	Gm8	1306479	1306529	AGTGGCTGATAAAAAAAATACTCA	ATAATCGCGGCACAATAATTC
Sat406	BARCSOYSSR_08_0204	Gm8	3987618	3987718	GCGCGTGTGGTGGTTACATTA	GCGTTTGCAGCCATTTCCATTTAC
Satt207	BARCSOYSSR_08_0206	Gm8	4000325	4000396	GCGTTTTTCTCATTTTGATTCCTAAAC	GCGATTGTGATTGTAGTCCCTAAA
Satt480	BARCSOYSSR_08_0216	Gm8	4211778	4211819	CGTCCCCACCATCACAAGCGATCA	GCGGTTAGCTTCGGTTATTAAT
Sat319	BARCSOYSSR_08_0247	Gm8	4717907	4717934	GCGGGACCAAGTGGTCTTCCTCCCTAACATG	GCGTGGCATAGGCTACTAAAATACTCTAA
Satt493	BARCSOYSSR_08_0262	Gm8	5027329	5027364	GTTAACGGGAAAAAATTAAACCTA	GTGGCTGCCTAGTGCTGTTTTATA
Satt589	BARCSOYSSR_08_0273	Gm8	5175991	5176047	GCGCAGACAATTTCAGTGGCAGATAGA	GCGAAAAAGTAATATAAGTAGAAAAAGG
Sat409	BARCSOYSSR_08_0305	Gm8	5715407	5715450	GCGGAGGTTTGTGCATTTCTAGGTCTTC	GCGACGCGTATGTACATAAAATATGCTGTT
Sat181	BARCSOYSSR_08_0310	Gm8	5770755	5770812	CTGAATATGCCGCTGATAATCG	CATTGGCCTTACTTTTTAGCACATC
Sat181	BARCSOYSSR_08_0310	Gm8	5770755	5770812	CTGAATATGCCGCTGATAATCG	CATTGGCCTTACTTTTTAGCACATC
Satt315	BARCSOYSSR_08_0371	Gm8	6751690	6751725	GCGCGACAACTCTAATGAAAATCT	GCGGAGTTTGATTTTTCAAAAGT
Sat400	BARCSOYSSR_08_0441	Gm8	7885825	7885882	GCGTTGAGCCAATTAAAATTATATTTATGAT	GCGCAAATGCCATTCAATTAGTAGTCA
Sat400	BARCSOYSSR_08_0441	Gm8	7885825	7885882	GCGTTGAGCCAATTAAAATTATATTTATGAT	GCGCAAATGCCATTCAATTAGTAGTCA
Satt632	BARCSOYSSR_08_0454	Gm8	8219301	8219351	GGGCTATGAAGGGAATGGAAAGGA	CCCATATTGAAGATTTGAAGTAAT
Satt632	BARCSOYSSR_08_0454	Gm8	8219301	8219351	GGGCTATGAAGGGAATGGAAAGGA	CCCATATTGAAGATTTGAAGTAAT
Sat162	BARCSOYSSR_08_0458	Gm8	8279411	8279478	GCGTGGTTTTTCGCTGGATATA	GCGCATTTCGTAACATATTTTTCAC
Sat162	BARCSOYSSR_08_0458	Gm8	8279411	8279478	GCGTGGTTTTTCGCTGGATATA	GCGCATTTCGTAACATATTTTTCAC
Sat157	BARCSOYSSR_08_0460	Gm8	8349589	8349624	GCGGTTTTGCAAGATGTGATGAGT	GCGCGTACGCAAAATTTATATTCA
Sat157	BARCSOYSSR_08_0460	Gm8	8349589	8349624	GCGGTTTTGCAAGATGTGATGAGT	GCGCGTACGCAAAATTTATATTCA
Sat212	BARCSOYSSR_08_0499	Gm8	9166057	9166104	GCGGACAATTTTTTATCAATAATTTATTT	GCGATGCTTACTTTTCCTATGATCACTT
Satt187	BARCSOYSSR_08_0503	Gm8	9199863	9199916	GCGTTTTAATTTATGATATAACCAA	GCGTTTTATCTCTTTTTCCACAAC
Satt187	BARCSOYSSR_08_0503	Gm8	9199863	9199916	GCGTTTTAATTTATGATATAACCAA	GCGTTTTATCTCTTTTTCCACAAC
Sat215	BARCSOYSSR_08_0506	Gm8	9211886	9211939	GCGTAGCAACAAAGCAATCTACAG	GCGTCCCATTTTATTCCACACTATGTAAT
Sat215	BARCSOYSSR_08_0506	Gm8	9211886	9211939	GCGTAGCAACAAAGCAATCTACAG	GCGTCCCATTTTATTCCACACTATGTAAT
Satt424	BARCSOYSSR_08_0579	Gm8	10721723	10721881	CAACCTGTATTCCACAAAAAATCTCACC	GCGCCCCAATTTGACTATAAATAAAAGT
Satt341	BARCSOYSSR_08_0724	Gm8	13199962	13200012	GCGGAGCTTACCAACATAAAAAAACT	GCGGTCCAACATTGAGGCAAGAATAC
Sat129	BARCSOYSSR_08_0818	Gm8	14730465	14730518	GGGGACTCCCTCTCCAGAAGTAAT	GGGAGCAATTGATAAGTGTGAAAATAAT
Sat199	BARCSOYSSR_08_0849	Gm8	15140577	15140620	GCGCAATTTGACTATTTTTAGCTGTTG	GCGCGATATAAGATGATTTTTATTGAT
Satt089	BARCSOYSSR_08_0858	Gm8	15302456	15302533	AAAAATTAACGGTTGAGAAT	TTAAGGAAATAAAAGAAGAAAAG
Sat233	BARCSOYSSR_08_0879	Gm8	15562954	15562981	GCGGGGAGAACACTCAAAACTCTCTAAAGAA	GCGCCAGTCATTTTTTTTATGATATGTAGAT
Satt377	BARCSOYSSR_08_0909	Gm8	16427721	16427779	GCGATACACGTGACGAAGAGAATCATGC	GCGATAACATAATGGATTGACATAAAT
Satt525/GMES4727	BARCSOYSSR_08_0948	Gm8	17076794	17076838	GCGCATAGCTTTCAGAGAAGTTT	CATTCACCAATCCTCATTAGA
Satt233	BARCSOYSSR_08_0960	Gm8	17298012	17298059	AAGCATACTCGTCGTAAC	GCGGTGCAAAGATATTAGAAA
Sat392	BARCSOYSSR_08_1032	Gm8	18439860	18439925	GCGTTCTATGATACCATGTTAAAAGAATGAA	GCGAAGGAAGAGGAAAGGTTTAAAAGAG
Sat250	BARCSOYSSR_08_1045	Gm8	18674587	18674624	GCGGTTTTTGCTTTAGGACATTTTGATA	GCGTTGGGTACAACATATAATATTTTGGA
Satt327	BARCSOYSSR_08_1127	Gm8	20511527	20511574	GCGCACCCAAAAGATAACAAA	GCGTCGTAGCAATGTCACCA
Satt329	BARCSOYSSR_08_1142	Gm8	21161155	21161226	GCGGGACGCAAAATTGGATTTAGT	GCGCCGAATAAAACGTGAGAACTG
Sat310	BARCSOYSSR_08_1162	Gm8	21686054	21686099	GCGGTTACTAAATTTCCTGAATCTGAA	GCGTCTAAACTTATTTGATATTTGATTGATA
Satt508	BARCSOYSSR_08_1164	Gm8	21789780	21789818	GCGGCCTCCTCAAAATAATAATAAT	GCGGTTAGGAATAGAAGATAGTTACATT
Sat232	BARCSOYSSR_08_1216	Gm8	22995931	22995998	GCGCGTCCTTTATTTAATTTAATATGAA	GCGTGGCTTTGCTAATAATGAATGAT
Satt158	BARCSOYSSR_08_1226	Gm8	23213169	23213282	GGGTAAATATTTTAAGAAAAGGGATAGTAA	GGGTTCTCCTGTCTTTTTATTTTTATTA
Sat378	BARCSOYSSR_08_1240	Gm8	23605177	23605222	GCGGTGGGGACCGGAGGAGTATAATAAT	GCGTGAAGGCTAATAATATAGGCATGG
Sat377	BARCSOYSSR_08_1244	Gm8	23661237	23661276	GCGTTTACAGGACCAGGAACTTTTT	GCGGGCCAATGGAACTTAGTCTTTTTA
Satt707	BARCSOYSSR_08_1245	Gm8	23661678	23661704	GCGTGAGCAATACATTTTCTGTAAAAAAAAA	GCGATAGCATATTAAATGAATCTCTGACTTT
Sat382	BARCSOYSSR_08_1246	Gm8	23678134	23678181	GCGAAAGGTCGAGAAAATGAAATG	GCGTTTGCCTTGTTGGTGACTTG
Satt421	BARCSOYSSR_08_1321	Gm8	34051955	34051964	CAAAGCTTCTTCTTCTTCT	CACAGGTTGAGACAAAACAAA
Satt470	BARCSOYSSR_08_1361	Gm8	35187929	35187973	GACCATTATGCTTTTTCTCTTT	CTTTATCCTCCTCCATTAGTTCTA
Sat040	BARCSOYSSR_08_1480	Gm8	39048718	39048809	GTTCTAGTTCTTCTTTTCACTTG	TTGTCATCAAATATCATCCATTT
Sat040	BARCSOYSSR_08_1480	Gm8	39048718	39048809	GTTCTAGTTCTTCTTTTCACTTG	TTGTCATCAAATATCATCCATTT
Satt333	BARCSOYSSR_08_1494	Gm8	39277110	39277175	GCGAATGGTTTTTGCTGGAAAGTA	GCGCAACGACATTTTCACGAAGTT
Sat097	BARCSOYSSR_08_1502	Gm8	39470481	39470540	CGGCAACTGCGAAAAT	ACCCAACTTGTCAAACAGAC
Satt133	BARCSOYSSR_08_1530	Gm8	40043061	40043090	GCAAATGAAGAAAAGATGGATT	TAAAGCGATGGTTGAAGAAAG
Sat138	BARCSOYSSR_08_1557	Gm8	40656396	40656445	GCGGGACTTAGGAGTCTAGTATTA	GGGAACAGGGATTTAGGACGAGAA
Satt455	BARCSOYSSR_08_1637	Gm8	41986016	41986075	CGGATTGTGTCCTTTGTTGTTATTAT	ACCTCGCACACAATTTGAGTC
Sat294	BARCSOYSSR_08_1679	Gm8	42672486	42672531	GCGGAACCCTTTATTTGTATCCAACTTAG	GCGTGGTGGCACTTTGATTGTAGTA
Satt228	BARCSOYSSR_08_1811	Gm8	45272510	45272566	TCATAACGTAAGAGATGGTAAAACT	CATTATAAGAAAACGTGCTAAAGAG
Sat347	BARCSOYSSR_08_1873	Gm8	46284303	46284344	GCGAAGCCAACACATATAACATTGAAG	GCGGGCAAGGGGACACTACAATAATAC
Satt429	BARCSOYSSR_08_1876	Gm8	46366092	46366169	GCGACCATCATCTAATCACAATCTACTA	TCCCCATCATTTATCGAAAATAATAATT
Satt538	BARCSOYSSR_08_1890	Gm8	46545825	46545860	GCAGGCTTATCTTAAGACAAGT	GGGGCGATAAACTAGAACAGGA
Satt378	BARCSOYSSR_08_1910	Gm8	46760190	46760244	TACAATGACGAGAGGAGAAGAGAC	TGAAACCACAAACAACAACAAC
Satt715	BARCSOYSSR_09_0017	Gm9	374864	374918	GCGAAAAAATTTCAATTTCTTGTTTATGTGA	GCGGGCTTATTTTTAATAACAAGTTAGATTC
Satt539	BARCSOYSSR_09_0029	Gm9	590794	590826	GCGGTTGTAATTTAATGAACACATT	GCGGATTTTGGACTGGATTAAATAA
Sat087	BARCSOYSSR_09_0057	Gm9	1054905	1054976	AAGATTATTTTTGGTGAGTTG	AAGCACTAGTTATGAATCAATG
Satt242	BARCSOYSSR_09_0117	Gm9	2230466	2230543	GCGTTGATCAGGTCGATTTTTATTTGT	GCGAGTGCCAACTAACTACTTTTATGA
Sat119	BARCSOYSSR_09_0125	Gm9	2384595	2384642	TAGGCTTTCAATTTGCAGAACT	GTTAGGTGTCCCAAGCAACTTA
Satt137	BARCSOYSSR_09_0338	Gm9	5753983	5754021	TAACCAAAGAGTTCCCAATAAA	CCTCAAATTAACCTTGTCTCAC
Satt178	BARCSOYSSR_09_0411	Gm9	6951906	6951932	GGGAAAATTCTTTTCATATAGATG	GGGGTTGAGATATTTTGTTCATAC
Satt349	BARCSOYSSR_09_0459	Gm9	7915526	7915555	GCGGGAACGAACGGGAAGAAGAAC	GCCATCCAATGTTTAGAAGAAC
Satt555	BARCSOYSSR_09_0465	Gm9	8051986	8052049	GCGGTTGGCTTTGATGATGT	TTACCGCATGTTCTTGGACTA
Sat399	BARCSOYSSR_09_0487	Gm9	9145723	9145822	GCGTTCATCGAAATGCGTTTAGGATA	GCGACTGATATGCACCTCTAAGTCTCAA
Satt247	BARCSOYSSR_09_0492	Gm9	9265135	9265197	GCGCCCATGTGGCTATTTCTTTATTT	GCGGATCAATAATAAACAAAGTGACAA
Satt046	BARCSOYSSR_09_0535	Gm9	10894196	10894255	AAAATAACTAAAATGTCTTCTCA	TTGGTCAGATTATTATAAGATTG
Satt441	BARCSOYSSR_09_0549	Gm9	11271676	11271771	AAACCCACCCTCAAAAATAAAAA	AAATGCACCCATCAATCACA
Satt544	BARCSOYSSR_09_0550	Gm9	11309091	11309159	GCTATGGGAAAAGGATGTGTG	GAGCTACCCGAGATGATACTC
Satt167	BARCSOYSSR_09_0551	Gm9	11309617	11309694	GATTTACGGGTACTTGGATTCAATA	AGCTACCCAATATGATACTCTACACAGT
Satt381	BARCSOYSSR_09_0597	Gm9	12889624	12889656	TTTGAAGGGTCTACACTACTTGTG	AAGAATGAAGGCCTATGTTAGTTT
Satt518	BARCSOYSSR_09_0602	Gm9	13127140	13127196	GCGCATATCAAATTGCATATAAAAATACG	GCGGGAATATAAAATAAAAATGCTCACTT
Sat281	BARCSOYSSR_09_0637	Gm9	15481293	15481330	GGCGGTCATATAAGCCTGATAGGTCGG	GGCGGCAGCCTGTATAGAAACTTCTCAAGC
Sat281	BARCSOYSSR_09_0637	Gm9	15481293	15481330	GGCGGTCATATAAGCCTGATAGGTCGG	GGCGGCAGCCTGTATAGAAACTTCTCAAGC
Satt417	BARCSOYSSR_09_0652	Gm9	17539935	17539988	TCTTGCTAATTGCTTCATTTCAT	AATTGCTTGGGATTTTCATTT
Satt264	BARCSOYSSR_09_0696	Gm9	18970283	18970324	CCTTTTGACAATTATGGCATATA	GCATAGAAGGGCATCATTCAGAT
Satt337	BARCSOYSSR_09_0723	Gm9	19924269	19924331	GCGTAAATCTGATATATGTTACCACTGA	GCGTAATACGCAAAACATAATTAGCCTA
Satt727	BARCSOYSSR_09_0750	Gm9	20552836	20552886	GCGTGTTGTTCTGCTTGACT	GCGAAGGAATAATGATACA
Sat325	BARCSOYSSR_09_0822	Gm9	26702767	26702882	GCGATTCTCAATTAAGTCAGTTCAATGATGA	GCGTTGTCTCCTTATGTTTGTTCTCCC
Satt628	BARCSOYSSR_09_0835	Gm9	27454590	27454616	CTACCTTTAAGGTCGTTTTCAAGT	GCATGCTCCTTTTATGCTCCTTTT
Satt326	BARCSOYSSR_09_0837	Gm9	27491500	27491577	AGATTCTCCTTTGCTTCTTAGT	GTTAGTTCACCTTCCAGTATTTGA
Satt725	BARCSOYSSR_09_0857	Gm9	28736166	28736240	GCGATAGAGCAACTGGCAAACTTGAT	GCGAATGGAGAAAATATGGACAAAA
Sat349	BARCSOYSSR_09_0881	Gm9	29856230	29856293	GCGTTTCCAAATCCTACCCATTGTTATC	GCGAAATCCTTTCTGTTTGTTACATCTC
Sat116	BARCSOYSSR_09_0889	Gm9	29953242	29953319	CGTGAACCATAATTAAAATATAAAT	TTTTCTTATCTCTTTTAACCTATCA
Satt673	BARCSOYSSR_09_0954	Gm9	31343130	31343204	GCGCAAATTAAATTGACAGTATAGAAAT	GCGACAAAGCATTAAATTACAAAAC
Satg002	BARCSOYSSR_09_0958	Gm9	31494887	31494910	GCGAGGCCAGGGCTTGAGGAT	GCGTAAAAGGCCCATGCTGAG
Satt617	BARCSOYSSR_09_0967	Gm9	31816370	31816414	GCGCCTACAAAGCCAGGAGTCAGACTG	GCGAGGGTGAATTAAATTATATGAGAA
Satt240	BARCSOYSSR_09_0991	Gm9	32913781	32913826	GCGCCCTTTGGATTTTATTGC	TTTCACCTTCCCTTCTTTTGA
Sat044	BARCSOYSSR_09_1052	Gm9	34198309	34198348	AAAAAATATTTATAGGTTACATGTG	TTACCACTAAGAATTAGGTCTAA
Satt559	BARCSOYSSR_09_1091	Gm9	35189055	35189254	GCGATTCGAAATATTAGTCAAACAA	GCGCGAGCATATAGTCGGTAAAGTT
Satt710	BARCSOYSSR_09_1092	Gm9	35240546	35240617	GCGTTTATTCTAGATATGTAATTTGTTGATA	GCGATATTCATTAATACTAAACAATAGGAGT
Sat043	BARCSOYSSR_09_1093	Gm9	35252981	35253034	GCGGTCCGTCAATGAATATTAAATTAAAA	GCGAAAGCGGCAGAGAGAGAAAGGT
Satt273	BARCSOYSSR_09_1132	Gm9	36240219	36240257	GCGCCTGATTACATTATCGCTTA	GCCTTTCGTTCTCAAACTGAGAGT
Sat111	BARCSOYSSR_09_1137	Gm9	36401973	36402004	TTTCTGATGTACCCTTTATGTC	GCATGTTCTTAGGTCAATGAA
Satt499	BARCSOYSSR_09_1235	Gm9	37987699	37987773	GCGGCAGAGATAATTGTATTTTTG	GCGCTGCCCACTAGGGAACGAAAGATGA
Satt475	BARCSOYSSR_09_1315	Gm9	39613837	39613884	AAATGCAACTTACACAACTTTAT	TGCTTGCTTCAATTTGGATGAGTG
Satt260	BARCSOYSSR_09_1321	Gm9	39730973	39731041	GCGCCAAATGTATACTTTAAATTCTT	GCGGGTTTAGCTAAAATAGTTCGTGC
Sat167	BARCSOYSSR_09_1358	Gm9	40344477	40344522	AAGGCACTCTTCCATCAATACAA	TTGAGCCGAAAGTTCAATTCTA
Sat243	BARCSOYSSR_09_1370	Gm9	40558065	40558104	GCGATGTCGAATGATTATTAATCAAAATC	GCGGCAACCGCTTAAAAATAATTTAAGAT
Sat352	BARCSOYSSR_09_1453	Gm9	41890948	41891009	GCGTATTAGACTAGTGCTATTCGCGAGTTA	GCGTGTCATTTCATTAAAAACAAAAACATAA
Sat293	BARCSOYSSR_09_1512	Gm9	42848842	42848903	GCGTTAGGCAAATGAGATGTCAA	GCGCAGGGCAGTCATCGGAGGTAT
Satt196	BARCSOYSSR_09_1541	Gm9	43310876	43310941	TTGGGAAATAGTGATTGAGGTAAAA	AAATCCCCATTGAATGAGAATAAG
Sat126	BARCSOYSSR_09_1616	Gm9	44406619	44406670	GGGGGGATGCATATATTGTCTA	AGAAAAAGAGGGAGAATGA
Satt588	BARCSOYSSR_09_1661	Gm9	45420963	45421065	GCTGCATATCCACTCTCATTGACT	GAGCCAAAACCAAAGTGAAGAAC
Sat196	BARCSOYSSR_10_0008	Gm10	179136	179191	GCGAAACGAGATACTAGGATTTTGACTT	GCGAGCCTTAGGAGTAGTTAATGATGAT
Satt358	BARCSOYSSR_10_0068	Gm10	1022833	1022889	GCGGCGCTTTATGTAACAATACGATTT	GCGAGTAAAAGCAGAGTGCGGAGTA
Satt487	BARCSOYSSR_10_0086	Gm10	1391347	1391392	ATCACGGACCAGTTCATTTGA	TGAACCGCGTATTCTTTTAATCT
Satt500	BARCSOYSSR_10_0116	Gm10	1832057	1832119	GCGAACGACCATGATAATCACA	GCGCTCATTTGAAAGCATTGTTATA
Satt492	BARCSOYSSR_10_0122	Gm10	1873507	1873551	GTATCGTTCGCGTCTTGAGTC	GCAGCGGTGTAGTTCGTTCTTTCT
Sat321	BARCSOYSSR_10_0152	Gm10	2471540	2471573	GCGTTGGAATCATGCAAACTTAACTTCAGAC	GCGTTGGAGCATGTAAGTCAAAACAAAAGAC
Satt445	BARCSOYSSR_10_0163	Gm10	2654084	2654152	GCGCATTGCATCGAATTATTA	GCGTTGGAATTTGTGATTGACA
Sat303	BARCSOYSSR_10_0166	Gm10	2697788	2697889	GCGCGAGCAAAATTCCTACAAGTA	GCGCTGGCCAAATATCATCTCACA
Sat318	BARCSOYSSR_10_0206	Gm10	3167104	3167159	GCGGAAAGCCAAATATCAGATGTTCAACTTA	GCGGGCATTATGGAGCAAAATACTTGTT
Satt653	BARCSOYSSR_10_0281	Gm10	4604448	4604477	GCGAAACTCAAATTTGACACAACTG	GCGCAAGGTTAACTACTAACAAGACACA
Satt347	BARCSOYSSR_10_0298	Gm10	5041002	5041034	GCGCGCTTCCATTTTAAAGTA	GCGGTCACCGTTGTATACCTA
Satt420	BARCSOYSSR_10_0507	Gm10	9907940	9907987	GCGTATTCAGCAAAAAAATATCAA	TTATCGCACGTGTAAGGAGACAAAT
Sat145	BARCSOYSSR_10_0521	Gm10	10764723	10764752	CCAATTTGGTTTAGATCATTAACTC	GCATTTAGGGATTACAATGACTCAA
Satt345	BARCSOYSSR_10_0564	Gm10	12172070	12172150	CCCCTATTTCAAGAGAATAAGGAA	CCATGCTCTACATCTTCATCATC
Satt094	BARCSOYSSR_10_0568	Gm10	12407171	12407229	CCAAGTGCCAATGAAG	ATCCATGGTTTTTTGATG
Sat291	BARCSOYSSR_10_0576	Gm10	12546639	12546650	GCGATGTGTGCAGGAATTAAATATATCAATA	GCGAAGCCACAAAAATTAAGAATATAAAGC
Satt633	BARCSOYSSR_10_0584	Gm10	12782638	12782673	GGGACACTATCGGCCTAGAAAGTT	GGGTGATAAAGTTCCCCCTCTAAG
Satt585	BARCSOYSSR_10_0630	Gm10	14420584	14420653	CCCAATGCCCTTGCGGGATAG	GGGGAGTGAAGGTAATGGTTT
Satt550	BARCSOYSSR_10_0687	Gm10	17887640	17887687	CGTCAATTAAGCAAAAATGTGA	GCGCGGATGAGCGTGCGTTTTTA
Satt608	BARCSOYSSR_10_0736	Gm10	21237965	21238018	GCGGGATCACATAATGATCTTTATAGA	GCGCTATCATCAATGCAATGGGATTTA
Satt679	BARCSOYSSR_10_0767	Gm10	26366247	26366308	GCGAACAAAGGAAGAATAGAG	CAATTACCCCCAACAACTAAGT
Satt479	BARCSOYSSR_10_0800	Gm10	28671499	28671546	GCGCTTTCAAAAAGTAACAATTAATGAAA	GCGGGAATTGGTTAATCTCATCGTGAC
Satt466	BARCSOYSSR_10_0804	Gm10	28724205	28724246	GGTGTGGTGGTCAACAACAATA	ACCACTGATTCAAGCCAACAAGAA
Satt188	BARCSOYSSR_10_0819	Gm10	29656018	29656110	GCGTTTTAATTTTAATTTATTATTTTC	GCGCTGTCTTAATTGGAGATAC
Satt241	BARCSOYSSR_10_0915	Gm10	32898701	32898763	GCGCTTGGTCTAAGAAAACTTTTGGT	GGGGGTTTTATCTCTTAAATGTG
Satt128	BARCSOYSSR_10_0949	Gm10	34636236	34636247	CCTTCTCCCTCTCATAC	CAAGTTTTATACCATTCATC
Satt262	BARCSOYSSR_10_0972	Gm10	35510863	35510922	GCGCCCCATTAATGTTAACACA	GCGGAGTTCAACGCATTCACCTT
Satt473	BARCSOYSSR_10_0978	Gm10	35579518	35579574	ATCTCGACCTAGTTGTCCATGTTCAA	CGAGAGTTGCTAACTTTAGGATAGTG
Satt173	BARCSOYSSR_10_0982	Gm10	36459904	36459957	TGCGCCATTTATTCTTCA	AAGCGAAATCACCTCCTCT
Sat193	BARCSOYSSR_10_1020	Gm10	37407294	37407333	GCGTTCCAATAATAGTTGTCATGTT	GCGGGTAAATTGCAAGAGGATAAAT
Sat282	BARCSOYSSR_10_1028	Gm10	37507000	37507041	GCGTCCCGATGATTCTTGGATCTA	GCGCGATTCTTGCCACTGTATTT
Satt563	BARCSOYSSR_10_1058	Gm10	38181832	38181865	GATGACAACGTAGGCTAAAAA	GCGCCCACATGATTTTGTACTGAT
Satt478	BARCSOYSSR_10_1087	Gm10	38560136	38560189	CAGCCAAGCAAAAGATAAATAATA	TCCCCCACAAGAGAACAAGAAGGT
Sat242	BARCSOYSSR_10_1104	Gm10	38844768	38844803	GCGGATCCACCACTTGTTCTAAGAATCTC	GCGTAGGGTCGGGTTTTAGTATGTCATT
Satt477	BARCSOYSSR_10_1148	Gm10	39749472	39749504	GTTGGGAAAAGGTTACTACCATATC	GGTCCGTATGCAATTCTTGACTAATA
Satt592	BARCSOYSSR_10_1339	Gm10	42983859	42983897	GCGAAGATTGGTCTTTTATGTCAAATG	GCGGAGGAATACAAGTCTCTATTCAA
Sat274	BARCSOYSSR_10_1353	Gm10	43209696	43209751	GCGCCGATCTTTAGTGAGGTTACAAGT	GCGTTCAGCGAGTCCAGAAATAG
Satt331		Gm10	44030980	44031226	GCAGAGTCCCCCCTAAATATAG	CGGGAACAACCACACTCTCCATT
Satt581	BARCSOYSSR_10_1400	Gm10	44136462	44136494	CCAAAGCTGAGCAGCTGATAACT	CCCTCACTCCTAGATTATTTGTTGT
Sat038	BARCSOYSSR_10_1480	Gm10	45480398	45480439	GCGTCGCAACTTTTTCATTTTTCTTACT	GCGAGTTCTTTTAACAACACTCACTTTT
Satt153	BARCSOYSSR_10_1513	Gm10	45959176	45959187	GGGTTATATCAGTTTTTCTTTTTGTT	CCATCCTCGTTAGCATCTAT
Satt243	BARCSOYSSR_10_1517	Gm10	46088332	46088382	GCGCATTGCACATTAGGTTTTCTGTT	GCGGTAAGATCACGCCATTATTTAAGA
Sat307	BARCSOYSSR_10_1568	Gm10	46827404	46827471	GCGAATTGGACTAAAAGAATAAGCATCA	GCGTGTTTGGTATAGAAATGAGAAATAAAAT
Sat231	BARCSOYSSR_10_1590	Gm10	47175245	47175286	GCGGTATGTTTAGTGAATAAATGACTCG	GCGAGACTCATCCAACTATAATTTATCATAT
Sat109	BARCSOYSSR_10_1620	Gm10	47603252	47603307	CAACTCTTCAAATATAGCATCATA	TAGGACAATGTCTTAAATTTCAGTA
Sat108	BARCSOYSSR_10_1621	Gm10	47603454	47603527	AAAAATCTATTCACTTTGAGTCTA	TTGAAAGAGTCACGTCTATTCTAT
Sat272	BARCSOYSSR_11_0142	Gm11	2710546	2710583	GCGATGGCAATATGTTTTTGAGC	GCGGCCTTGTAATTTTCCTTGTTAATGTG
Sat270	BARCSOYSSR_11_0227	Gm11	4224502	4224559	GCGAAAGCACTTGGATGACACATAA	GCGAGGGGTAGAGACTGGAGAGTA
Satt426	BARCSOYSSR_11_0313	Gm11	5672686	5672700	GCGCCCATTATTATTTTCCTTGAATTGT	GCGAATGCCTAATGTGATGATAAAAAAATA
Sat261	BARCSOYSSR_11_0326	Gm11	5836062	5836077	GCGGATAATTTTGCGTCATTATTAATTCAAT	GCGGCAGGGAGTTGTTTTCATTCCAGT
Satt509	BARCSOYSSR_11_0342	Gm11	6206957	6207049	GCGCTACCGTGTGGTGGTGTGCTACCT	GCGCAAGTGGCCAGCTCATCTATT
Satt251	BARCSOYSSR_11_0375	Gm11	6896583	6896627	CCTCCACCCCCTTCCCACCCAAAA	GGTGATATCGCGCTAAAATTA
Satt638	BARCSOYSSR_11_0380	Gm11	6961206	6961244	GCGGATCCTATGAGCCTATCTGTATTT	GCGGCAAGCATTATACTATTTATACGG
Satt197	BARCSOYSSR_11_0482	Gm11	8879480	8879539	CACTGCTTTTTCCCCTCTCT	AAGATACCCCCAACATTATTTGTAA
Sat247	BARCSOYSSR_11_0496	Gm11	9078565	9078606	GCGGGGCAGGATATGATATTGTT	GCGTATTCGCCAAGCACTACTTTTT
Sat149	BARCSOYSSR_11_0543	Gm11	9972625	9972666	GCGGAGCAACCACTTGTGTCTTCCTGT	GCGCGTAGTTGAATTAATTAAATTACT
Sat128	BARCSOYSSR_11_0544	Gm11	9980934	9980993	GGGGTTTTGTTAATCATTGTCCTTAGAT	GGGAGAAAATTTTTAATGCCAGTAGTTA
Satt519	BARCSOYSSR_11_0688	Gm11	13984459	13984515	GGATTTCAAAGAATGAACACAGA	CCGCAAGGTTACGAACTGCTCGAA
Sat348	BARCSOYSSR_11_0828	Gm11	16893671	16893740	GCGAAGCCGCACACTAAGATGAAGAT	GCGTGAATAACCAAATGGAAAGAGATT
Sat348	BARCSOYSSR_11_0828	Gm11	16893671	16893740	GCGAAGCCGCACACTAAGATGAAGAT	GCGTGAATAACCAAATGGAAAGAGATT
Satt597	BARCSOYSSR_11_0839	Gm11	17065520	17065558	GCTGCAGCGTGTCTGTAGTAT	CGAGGCACAACCATCACCAC
Satt332	BARCSOYSSR_11_0936	Gm11	22137813	22137876	GCGCATCCAGGGCTTGCAACAAAG	GCGGTCCTTATATATGGAAGATCA
Satt430	BARCSOYSSR_11_1022	Gm11	27078653	27078691	GCGAAAACGGATATATAATAAGTTGAA	GCGCCCATGTAAAAGATAAATAAT
Sat095	BARCSOYSSR_11_1065	Gm11	29344200	29344307	TGGACACGTTGAAAAGAGTAAAAAGTT	CAGGCCCAAAGTAAATCTGAAAAA
Sat364	BARCSOYSSR_11_1138	Gm11	31594010	31594073	GCGATCTTGTTAAAAAATAAACTTAACCATA	GCGCAGGTTCGGCCTTGGACCTTGTCTTAAG
Sat364	BARCSOYSSR_11_1138	Gm11	31594010	31594073	GCGATCTTGTTAAAAAATAAACTTAACCATA	GCGCAGGTTCGGCCTTGGACCTTGTCTTAAG
Satt415	BARCSOYSSR_11_1167	Gm11	32627702	32627713	GCGTCTCCCTTAATCTTCAAGC	GCGTGTGACGGTTCAAAATGATAGTT
Satt444	BARCSOYSSR_11_1225	Gm11	34635262	34635307	TGCAAAAATACGGGTTCATAAT	AGAGGAAGCGAGACTAATAGAAG
Satt444	BARCSOYSSR_11_1225	Gm11	34635262	34635307	TGCAAAAATACGGGTTCATAAT	AGAGGAAGCGAGACTAATAGAAG
Satt665	BARCSOYSSR_11_1324	Gm11	36229255	36229308	GCGTTGAATTCGCTGGTTTAATCCTA	GCGCATGACTTAATTTTACACCCTTTATTT
Satt665	BARCSOYSSR_11_1324	Gm11	36229255	36229308	GCGTTGAATTCGCTGGTTTAATCCTA	GCGCATGACTTAATTTTACACCCTTTATTT
Sat123	BARCSOYSSR_11_1355	Gm11	36660484	36660539	GGGGCCTACTAAGGTGAAAAGAAATAAT	GGGAAGCGATAAAAATTGTTTAATAAGA
Sat123	BARCSOYSSR_11_1355	Gm11	36660484	36660539	GGGGCCTACTAAGGTGAAAAGAAATAAT	GGGAAGCGATAAAAATTGTTTAATAAGA
Satt359	BARCSOYSSR_11_1373	Gm11	36868269	36868313	GCGAGAAAATAATCCTGCTCAAG	GCGTTTAAGTCCAATAACAAAGATAAC
Satt453	BARCSOYSSR_11_1468	Gm11	38360612	38360653	GCGGAAAAAAAACAATAAACAACA	TAGTGGGGAAGGGAAGTTACC
Sat331	BARCSOYSSR_11_1469	Gm11	38377025	38377068	GCGGTGAATATCCATCAGCCATGAAATTATA	GCGTGCCCATTATTTGTTGGATATTTGTTTG
Sat214	BARCSOYSSR_12_0002	Gm12	14359	14368	GCGATGGGCAAGAAGAGA	GCGCAGCATCCCATTCAT
Sat200	BARCSOYSSR_12_0011	Gm12	267473	267522	TAGAGGAAAACAACAAGTAAGAAGA	TGGCTGGTATTCGTTATTAG
Satt666	BARCSOYSSR_12_0014	Gm12	307500	307541	TGGCTTGTCATCTCTACTTTTATTAG	TCATGCATCTAATTTGTTTTATCTATCA
Satt635	BARCSOYSSR_12_0037	Gm12	881836	881856	GCGGTGTATTAAAATTGTCCATGT	GCGCTGTCCTAATTTAAATGAGAAAAC
Satt353	BARCSOYSSR_12_0068	Gm12	1682557	1682607	CATACACGCATTGCCTTTCCTGAA	GCGAATGGGAATGCCTTCTTATTCTA
Sat127	BARCSOYSSR_12_0209	Gm12	4265204	4265289	GGGGTTTTGTGTCTAGTCTA	GGGATTAAAAATAACAATACT
Satt568	BARCSOYSSR_12_0221	Gm12	4519740	4519790	GCGGAATAATCCAATTCAATTTA	CGGACACCGGTCTACTAGGAAAGTAA
Satt192	BARCSOYSSR_12_0301	Gm12	5945123	5945221	CACCGCTGATTAAGATTTTT	CGCTGAGTTGTTTTCATC
Satt442	BARCSOYSSR_12_0320	Gm12	6361559	6361663	CCTGGACTTGTTTGCTCATCAA	GCGGTTCAAGGCTTCAAGTAGTCAC
Sat334	BARCSOYSSR_12_0484	Gm12	9096351	9096392	GCGTAACGTAGCAAATTGACTATAAGA	GCGTGTGCAAAGACAATTTCAATGA
SSR2883/Satt469	BARCSOYSSR_12_0584	Gm12	12292133	12292174	GCGGGGAAAGGAAGAATAAAC	GCGCAGACCTCCTTTCTTTATACAT
Sat122	BARCSOYSSR_12_0628	Gm12	13413516	13413561	GTGACAAATGGATGGACAATAG	AAGAAAAATAAAATAATGTAGAGTGGTGAT
Satt052	BARCSOYSSR_12_0667	Gm12	14313011	14313055	GAATAAAATTAGGATAAGTGATAAG	ACAGAAAAAAGAAAATGTCA
Sat118	BARCSOYSSR_12_0668	Gm12	14319003	14319048	TAACTTTTTAAATAAATTTTAGTAACTC	TCATTATTAGCTAAAACCACATA
Sat401	BARCSOYSSR_12_0692	Gm12	14790251	14790324	GCGGTAAACTCCTCGTTCAAGCACTT	GCGAAAGGATCAATTTTATATTTAAGCCTCA
Satt253	BARCSOYSSR_12_0796	Gm12	18644128	18644178	GCGCCCTAATAAAGATAAGACAAG	GCGTGGCCTTTTCCCATTTA
Satt279	BARCSOYSSR_12_0933	Gm12	27755101	27755187	GCGCAAAAGGACGCCCACCAATAG	GCGGTGATCGGATGTTATAGTTTCAG
Satt314	BARCSOYSSR_12_0936	Gm12	28026665	28026706	GCGGAGATTGGAACCTACTCATTC	GCGGGGACCAAAAATTCAAAA
Sat205	BARCSOYSSR_12_1006	Gm12	32468233	32468286	GCGCCTTTTCGTCTGTTCTGTTC	GCGAGCTTTTAAAAATTTAGAAATCAAT
Satt676	BARCSOYSSR_12_1008	Gm12	32497068	32497133	GCGCAAAAGCCCAATTGAAACAC	GCGGATTGGGAAAAAATAATTAGTTG
Satt629	BARCSOYSSR_12_1065	Gm12	33808502	33808540	GCGGGACTACACCATTTTTTTTAACAG	GCGGAGGCCTTGATTATTAGACAATAG
Sat158	BARCSOYSSR_12_1068	Gm12	33904712	33904771	GCGCCTATTCGAGCCAACAATATACAT	GCGGATTGAATGAATTTACTGAACCTT
Sat158	BARCSOYSSR_12_1068	Gm12	33904712	33904771	GCGCCTATTCGAGCCAACAATATACAT	GCGGATTGAATGAATTTACTGAACCTT
Satt302	BARCSOYSSR_12_1142	Gm12	35108089	35108142	GCGAACTGTAGTTTACTAAAAATAAGTG	GCGGACTGAATTAATATTGGTGTTGAATT
Satt637	BARCSOYSSR_12_1175	Gm12	35565374	35565385	GCGCCATAAGCGAAAGCGATGAAT	GCGGAGAAAAATAAGAACATCACCCA
Sat216	BARCSOYSSR_12_1192	Gm12	35879941	35879984	GCGACAAGATATTTGAATGTAGATGAGAC	GCGCCGATCCTCTCGTAAATATAAGGAA
Satt142	BARCSOYSSR_12_1206	Gm12	36043054	36043113	GGACAACAACAGCGTTTTTAC	TTTGCCACAAAGTTAATTAATGTC
Satt293	BARCSOYSSR_12_1207	Gm12	36045835	36045909	GCGCAGAAGGTTTGCATAAAAAGAAT	GCGGGCTAAAAAGTTGATGTAATGTG
Satt181	BARCSOYSSR_12_1224	Gm12	36410123	36410179	TGGCTAGCAGATTGACA	GGAGCATAGCTGTTAGGA
Sat175	BARCSOYSSR_12_1229	Gm12	36600684	36600747	GCGTCATTGTTAAAACTTAGTGTCTAATAAA	GCGGTCAAAGTCAGTTAGTGAAAGAGA
Sat175	BARCSOYSSR_12_1229	Gm12	36600684	36600747	GCGTCATTGTTAAAACTTAGTGTCTAATAAA	GCGGTCAAAGTCAGTTAGTGAAAGAGA
Satt317	BARCSOYSSR_12_1231	Gm12	36615183	36615257	GCGAACAAACTTTCTATACATGATAACA	GCGGGTATATTTTTGTACATAAGTTGGAA
Sat218	BARCSOYSSR_12_1299	Gm12	37591929	37591940	GCGCACGTTAAATGAACTGGTATGATA	GCGGGCCAAAGAGGAAGATTGTAAT
Sat218	BARCSOYSSR_12_1299	Gm12	37591929	37591940	GCGCACGTTAAATGAACTGGTATGATA	GCGGGCCAAAGAGGAAGATTGTAAT
Satt434	BARCSOYSSR_12_1340	Gm12	38453623	38453718	GCGTTCCGATATACTATATAATCCTAAT	GCGGGGTTAGTCTTTTTATTTAACTTAA
Satt659	BARCSOYSSR_13_0062	Gm13	1294383	1294443	GCGGCTCAACTTCGTGTAACAAG	GCGCATCGGTAACTATCTAATATTCGTA
Sat240	BARCSOYSSR_13_0071	Gm13	1346775	1346852	GCGGGCAGAAGTCTAATGAATGTGAAATGA	GCGGTTGTGACCGAAATAGATGTTATTTAAT
Sat039	BARCSOYSSR_13_0099	Gm13	1909333	1909366	CAAGAATAATCTAAAGGTACACTT	AGTTAAAAAACCCACACAAC
Sat039	BARCSOYSSR_13_0099	Gm13	1909333	1909366	CAAGAATAATCTAAAGGTACACTT	AGTTAAAAAACCCACACAAC
Sat298	BARCSOYSSR_13_0100	Gm13	1916567	1916622	GCGCGTCGAAGCAAAAATTAAA	GCGGCGAAACCCACAAAGCATA
Sat298	BARCSOYSSR_13_0100	Gm13	1916567	1916622	GCGCGTCGAAGCAAAAATTAAA	GCGGCGAAACCCACAAAGCATA
Satt206	BARCSOYSSR_13_0121	Gm13	2288579	2288614	GCGCATGTGAAAAGAATGAGATTATGTA	GCGTCCAAACTCATCCTTAAGGTATT
Satt160	BARCSOYSSR_13_0196	Gm13	3993326	3993415	TCCCACACAGTTTTCATATAATATA	CATCAAAAGTTTATAACGTGTAGAT
Satt149	BARCSOYSSR_13_0245	Gm13	4976853	4976900	TTGCACATTCTTTTTGGTAAACAGTCATAA	GTTGGAGGCCATAGTCACATTAATCTTAGA
Satt423	BARCSOYSSR_13_0264	Gm13	5231096	5231152	TTCGCTTGGGTTCAGTTACTT	GTTGGGGAATTAAAAAAATG
Satt252	BARCSOYSSR_13_0272	Gm13	5376564	5376632	GCGAATTTGGATTAATTAAATTTATG	GCGCTCGGTCCTCTCAAATAAGGTCTC
Satt348	BARCSOYSSR_13_0282	Gm13	5491250	5491309	GCGCTTAGTAATGGTTCCCACAGATAA	GCGGTGATATCTAGCAACACAA
Satt269	BARCSOYSSR_13_0340	Gm13	6580533	6580565	GCGTGCCAGGTAGAAAAATATTAG	GCGGTTTTTCACTTTTCAAAATTC
Satt145	BARCSOYSSR_13_0341	Gm13	6593641	6593674	AGCATATGGGATACAAGTGATTAG	CGGTGTTGGTGTGGTATGT
Sat262	BARCSOYSSR_13_0373	Gm13	7233061	7233116	GCGTTTGCATTAGGGATTATCTAGTTTATGA	GCGGGTTAGAACATTCTTAGTTAGCTCCAG
Satt030	BARCSOYSSR_13_0445	Gm13	8722687	8722749	AAAAAGTGAACCAAGCC	TCTTAAATCTTATGTTGATGC
Satt569	BARCSOYSSR_13_0458	Gm13	9567219	9567260	GCGCAAATTGCTTCACGCATCCAAAT	GCGGCCTACTATAGTGAAGGGTATA
Satt193	BARCSOYSSR_13_0477	Gm13	10032901	10032969	GCGTTTCGATAAAAATGTTACACCTC	TGTTCGCATTATTGATCAAAAAT
Sat390	BARCSOYSSR_13_0495	Gm13	10758204	10758294	GCGTAGATGCTTATAATCGACCCTAACAATT	GCGCGAGGATCCCATAAAAAAAGTAAAATAG
Sat387	BARCSOYSSR_13_0497	Gm13	10787056	10787125	GCGGAATTTACCAGTTTATAATATTGCTGA	GCGTACTAAATATTCAAAGACTCAAAGAGAA
Satt343	BARCSOYSSR_13_0518	Gm13	11494473	11494511	CATGGCGGAAAGCGAAACA	TCCCAATTCACCTCTTCA
Satt586	BARCSOYSSR_13_0522	Gm13	11639980	11640036	GCGGCCTCCAAACTCCAAGTAT	GCGCCCAAATGATTAATCACTCA
Satt649	BARCSOYSSR_13_0572	Gm13	12953321	12953374	TTACTGGCCGTGTTTACCCGTGTAA	GCGGACGTTATAAGATTTTTTTATCATG
Satt146	BARCSOYSSR_13_0573	Gm13	13078671	13078718	AAGGGATCCCTCAACTGACTG	GTGGTGGTGGTGAAAACTATTAGAA
Satt325	BARCSOYSSR_13_0639	Gm13	18091241	18091297	GCGGGGTATTAAGGGAAAACAAAA	GCGTAAACGAACAATCACTTCATA
Satt516	BARCSOYSSR_13_0687	Gm13	20933787	20933843	GCGTTAGCACTATTTTTTTACAAGA	GCGCCGTTCCTCTTTACTTTAT
Sat309	BARCSOYSSR_13_0742	Gm13	22128161	22128222	GCGAACGGATATATACCCATAAATTTTCATG	GCGTCATCCAATATAACAATTGTTAAAGTCA
Satt425	BARCSOYSSR_13_0784	Gm13	22874022	22874057	GCGCAATTAAGATCCACTAAGTGATT	GCGGCTTTTCACTCTTCTTTTATTATT
Satt595	BARCSOYSSR_13_0800	Gm13	23115023	23115064	GATGGGAAGCAAACAAGAAG	AACCCCCTCCCCTAAAT
Sat133	BARCSOYSSR_13_0818	Gm13	23462623	23462676	GCGCACATCTTAACTCAAATAATTGATAAAG	GCGTTCAATTGGATTTGATGAAATTTTAAAT
Satt663	BARCSOYSSR_13_0877	Gm13	24451347	24451452	GCGTCATGCAATGTTGTATAAT	GCGACTGCAGATAACTTGACTGGTAGT
Sat103	BARCSOYSSR_13_0937	Gm13	25478307	25478366	ACTGGGAATCCATTTCTTGTTA	AAAGAACTTTCAATCAAATGTTGTG
Sat297	BARCSOYSSR_13_0952	Gm13	25789142	25789187	GCGTGAAAATAAATACATAGACATCCACCAT	GCGTTTTAACACGCATCAACACTCTTC
Sat234	BARCSOYSSR_13_0981	Gm13	26460696	26460745	GCGATGCGTTTAATAAGTTTTGAAAAATGCC	GCGGAAACCATCCTTATATGTCAATTGCTCA
Sat154	BARCSOYSSR_13_1029	Gm13	27312436	27312485	GCGTCAGGGTCAAGTCATCTAACA	GCGGACGCATTTCCTATTGATCAAG
Sat154	BARCSOYSSR_13_1029	Gm13	27312436	27312485	GCGTCAGGGTCAAGTCATCTAACA	GCGGACGCATTTCCTATTGATCAAG
Satt114	BARCSOYSSR_13_1055	Gm13	27718778	27718828	GGGTTATCCTCCCCAATA	ATATGGGATGATAAGGTGAAA
Satt334	BARCSOYSSR_13_1098	Gm13	28415974	28416021	GCGTTAAGAATGCATTTATGTTTAGTC	GCGAGTTTTTGGTTGGATTGAGTTG
Satt510	BARCSOYSSR_13_1219	Gm13	30590369	30590395	GCGAGTTTCGCCGTTACCACCTCAGCTT	CCCTCTTATTTCACCCTAAGACCTACAA
Sat317	BARCSOYSSR_13_1241	Gm13	30984436	30984483	GCGACAGTCCCAATACCATTAACAAGT	GCGTCCTTAGGTACCTAGAATAATTCTTCAC
Sat317	BARCSOYSSR_13_1241	Gm13	30984436	30984483	GCGACAGTCCCAATACCATTAACAAGT	GCGTCCTTAGGTACCTAGAATAATTCTTCAC
Satt335	BARCSOYSSR_13_1271	Gm13	31509486	31509497	CAAGCTCAAGCCTCACACAT	TGACCAGAGTCCAAAGTTCATC
Satt362	BARCSOYSSR_13_1331	Gm13	32866056	32866100	GCGTTGTTGTTTCAAATGTATTTTAGTT	GCGGACGGATCATCAAACCAATCAAGAC
Satt072	BARCSOYSSR_13_1377	Gm13	33682074	33682103	GGAAAGAATCAGCAAAAT	CCCCCACATAAATAATAAA
Sat375	BARCSOYSSR_13_1385	Gm13	33860214	33860283	GCGTGTTAATGATTGCATAAGGTTCG	GCGTGTCAAAAGAAACTCAATAAAGAAAAAT
Sat313	BARCSOYSSR_13_1410	Gm13	34296548	34296585	GCGTATTCCCTTAACAAAATTAAAGTTTCAC	GCGCGTCAGCCTAACAAAAAGAATAAAAT
Satt490	BARCSOYSSR_13_1471	Gm13	35557764	35557835	GCGGCACGAGTCAACTTTCTGTTTCCT	GCGGAAGAAGATTTTCGTTTTTAT
Sat197	BARCSOYSSR_13_1522	Gm13	36401736	36401781	GCGATTTTGGTTTTGTTTTATTAG	GCGGTTAACAGCCAAGTTCTTTC
Satt144	BARCSOYSSR_13_1524	Gm13	36462969	36463022	CGTCGCCATCACTATGAGAA	CCATCTTGAGCAGAGTTTGAAGTT
Satt554	BARCSOYSSR_13_1617	Gm13	38075291	38075387	GCGATATGCTTTGTAAGAAAATTA	GCGCAAGCCCAAATATTACAAATT
Satt657	BARCSOYSSR_13_1646	Gm13	38558064	38558096	GCGCATTTGGACTTTTACTTC	GCGACGATGTTAATTGGTAGAATC
Satt522	BARCSOYSSR_13_1672	Gm13	38955478	38955525	GCGAAACTGCCTAGGTTAAAA	TTAGGCGAAATCAACAAT
Satt218	BARCSOYSSR_13_1760	Gm13	40376291	40376341	TCAATCAACAAAAACATAATTCTTC	ATTTGTGTTTTGTTTTAGCTCTCTA
Sat090	BARCSOYSSR_13_1803	Gm13	41259669	41259700	CTCGCTGCTACTGGTC	AAGAATGCGTTGGATTTA
Sat417	BARCSOYSSR_13_1837	Gm13	41868179	41868240	GCGAATATGGCGTTGAAAATAGTGAT	GCGACCCAGATTCTGTGCTAAGA
Sat417	BARCSOYSSR_13_1837	Gm13	41868179	41868240	GCGAATATGGCGTTGAAAATAGTGAT	GCGACCCAGATTCTGTGCTAAGA
Satt656	BARCSOYSSR_13_1838	Gm13	41884999	41885028	GCGTACTAAAAATGGCAATTATTTGTTG	GCGTGTTTCAGTATTTGGATAATAGAAT
Satt395	BARCSOYSSR_13_1938	Gm13	43886178	43886207	CGCGCTAGTTGAATGAATGT	GCGCATTGAGGAATTTTTTAT
Satt577	BARCSOYSSR_14_0036	Gm14	668802	668837	CAAGCTTAAGTCTTGGTCTTCTCT	GGCCTGACCCAAAACTAAGGGAAGTG
Sat177	BARCSOYSSR_14_0051	Gm14	970011	970047	AGCCACGATACACAAAAACC	GGAGGGTACAAAAGTAGCAAAGATT
Sat177	BARCSOYSSR_14_0051	Gm14	970011	970047	AGCCACGATACACAAAAACC	GGAGGGTACAAAAGTAGCAAAGATT
Sat264	BARCSOYSSR_14_0096	Gm14	1843791	1843842	GCGAACGACTATTATAAATTTAAGTGATTGA	GCGGTATTGCGAGTGAGAATGACTAAATAAA
Sat342	BARCSOYSSR_14_0147	Gm14	2954822	2954895	GCGACTCTGGGGAAAATTAGTTTAG	GCGGAGTCGGGGAGCACTACTTGTC
Sat342	BARCSOYSSR_14_0147	Gm14	2954822	2954895	GCGACTCTGGGGAAAATTAGTTTAG	GCGGAGTCGGGGAGCACTACTTGTC
Satt126	BARCSOYSSR_14_0271	Gm14	4935860	4935913	GCTTGGTAGCTGTAGGAA	ATAAAACAAATTCGCTGATAT
Sat287	BARCSOYSSR_14_0281	Gm14	5177321	5177374	GCGCATTCCCTATTTTTTAGAATGAGTAAAT	GCGCCATAATCAGCATGCACACCTTATATGG
Sat287	BARCSOYSSR_14_0281	Gm14	5177321	5177374	GCGCATTCCCTATTTTTTAGAATGAGTAAAT	GCGCCATAATCAGCATGCACACCTTATATGG
Satt467	BARCSOYSSR_14_0362	Gm14	6377020	6377065	GCGAAGAGCTACATCTAACACAATTCAA	GCGTTAAGCACGGTCATATTTTCTCATA
Satt168	BARCSOYSSR_14_0463	Gm14	8210513	8210563	CGCTTGCCCAAAAATTAATAGTA	CCATTCTCCAACCTCAATCTTATAT
Satt416	BARCSOYSSR_14_0485	Gm14	8642719	8642808	TATAGCCCAGCAAAAAAAAACAGAGAT	ATCAAAACCGACCAATGAACAAAAAAA
Satt304	BARCSOYSSR_14_0646	Gm14	13284499	13284588	GGGTAGTGACGTATTTCATGGTC	GCGTAAAAACATTCGTTGACTACATAA
Sat355	BARCSOYSSR_14_0663	Gm14	13784007	13784050	GCGATAACACTAAATGACCAGCAGGATT	GCGGAGCCAAGTATCAAACCAAAACAAC
Sat083	BARCSOYSSR_14_0682	Gm14	14355945	14355990	ACCATTGGAATGTTCTACA	TTGAAGTTATAAAAAAGTTTACATC
Sat182	BARCSOYSSR_14_0919	Gm14	27127531	27127582	GCGATATTACCAGGATTGTCTGTGTC	GCGTAGGCACACTTCGTTGTTTACT
Satt601	BARCSOYSSR_14_0920	Gm14	27131270	27131308	CCTACGCAAGTAACATTGGTTGTCAT	GCGGCTAAAACGTATTAAATTAAGA
Satt474	BARCSOYSSR_14_1033	Gm14	33076661	33076699	GCGAAATTTGGAAATGACATCTTAGAA	GCGACGGGAGAAATTGGATGTGAAGAA
Sat189	BARCSOYSSR_14_1036	Gm14	33180365	33180384	GCGCACCTAGTTGACTCTTG	ACTACCCCACATACTTCCTTTTAT
Sat189	BARCSOYSSR_14_1036	Gm14	33180365	33180384	GCGCACCTAGTTGACTCTTG	ACTACCCCACATACTTCCTTTTAT
Satt122	BARCSOYSSR_14_1056	Gm14	34445228	34445251	AACCAACTTGGGAATAGAC	GCTCTCTATCATTCACTAATCA
Satt556	BARCSOYSSR_14_1110	Gm14	39579320	39579361	GCGATAAAACCCGATAAATAA	GCGTTGTGCACCTTGTTTTCT
Satt020	BARCSOYSSR_14_1160	Gm14	42022280	42022327	GAGAAAGAAATGTGTTAGTGTAA	CTTTTCCTTCTTATTGTTTGA
Sat230	BARCSOYSSR_14_1169	Gm14	42352554	42352599	GCGGTGGGACATTGGTTTAAGTTATTTT	GCGGGATATCTTCAGCGATGGATTTTA
Satt534	BARCSOYSSR_14_1316	Gm14	45763101	45763190	CTCCTCCTGCGCAACAACAATA	GGGGGATCTAGGCCATGAC
Satt063	BARCSOYSSR_14_1364	Gm14	46705840	46705899	AAATGATTAACAATGTTTATGAT	ACTTGCATCAGTTAATAACAA
Satt063	BARCSOYSSR_14_1364	Gm14	46705840	46705899	AAATGATTAACAATGTTTATGAT	ACTTGCATCAGTTAATAACAA
Sat424	BARCSOYSSR_14_1377	Gm14	46983684	46983731	GCGAATAGAACAAAACAACACTCAT	GCGATGCTGATGCCATTTTCAGAAT
Sat424	BARCSOYSSR_14_1377	Gm14	46983684	46983731	GCGAATAGAACAAAACAACACTCAT	GCGATGCTGATGCCATTTTCAGAAT
Satt726	BARCSOYSSR_14_1382	Gm14	47031611	47031670	GCGTTTTTAGTATGGATAATGTTTT	GCGAAGGGACAAGAGTGAT
Satt560	BARCSOYSSR_14_1421	Gm14	47849680	47849691	GCGATCGTGCAAGAAAATA	GCGGTGGACTTCGCCTCAAATAAT
Satt560	BARCSOYSSR_14_1421	Gm14	47849680	47849691	GCGATCGTGCAAGAAAATA	GCGGTGGACTTCGCCTCAAATAAT
Satt687	BARCSOYSSR_14_1516	Gm14	49404136	49404162	ACCGCAACTCACTCACCTT	GCGCCCAATTAACAGAAAC
Satt213	BARCSOYSSR_15_0003	Gm15	57097	57141	CCGCTTATTTCTGTCATC	AGCCAAAACCCACAA
Satt575	BARCSOYSSR_15_0034	Gm15	877834	877866	GCGGCTAATTTTGTTTATAGGAAT	CCGCTACCATCTCGGAGGACT
Satt411	BARCSOYSSR_15_0118	Gm15	2517299	2517331	TGGCCATGTCAAACCATAACAACA	GCGTTGAAGCCGCCTACAAATATAAT
Satt384	BARCSOYSSR_15_0189	Gm15	4036564	4036611	TGGGGGTCAATTTTAATTTGTGC	ATTTCCCTTTCACCCACCTCTGTTT
Satt720	BARCSOYSSR_15_0195	Gm15	4135853	4135903	GCGCATATACGAAACATATTGTCAAGTTACA	GCGTCATGAGTGGTTTGTTCTATACTTCTAT
Satt691	BARCSOYSSR_15_0198	Gm15	4189548	4189598	GCGAAAGATAAAAAGTAGATTGAAA	GCGCTCCTAAATCCAAATGAATC
Satt212	BARCSOYSSR_15_0235	Gm15	5221921	5221947	CCAATCCAAACAAATCCACT	CAGCAATGATGATAATGAATGA
Satt651	BARCSOYSSR_15_0306	Gm15	6805203	6805232	GCGTGCTGTCTTTATACGAAGTACACTA	GCGTGGCAATAAATATTCTCACTGAA
Sat273	BARCSOYSSR_15_0487	Gm15	10403235	10403288	GCGTTTCCTAGGGTAAGCACAGTGTATT	GCGGGGTGGAGAGAAAAAGAAAGAACA
Sat124	BARCSOYSSR_15_0525	Gm15	11099721	11099790	GGGTCCATTCCACTTTTTGTACAATAT	GGGAGTTCAAACATCCATTAGTGGTATA
Satt598	BARCSOYSSR_15_0645	Gm15	13638366	13638395	CGATTTGAATATACTTACCGTCTATA	CACAATACCTGTGGCTGTTATACTAT
Satt606	BARCSOYSSR_15_0692	Gm15	14918728	14918821	GCGTTCTAAATTAAGCAATTCTT	GCGTGGGTAATAATATTGGTTCAG
Sat136	BARCSOYSSR_15_0753	Gm15	16668400	16668435	ATCATGCTTCAACACTCTTT	TCCTATTTTTGCCCTTGTATTT
Satt699	BARCSOYSSR_15_0754	Gm15	16795334	16795360	GCGGATATTTTTGTCCTCAATAAT	GCGTACCGTATGTGGAGTTT
Sat380	BARCSOYSSR_15_0765	Gm15	17025462	17025485	GCGGCCACAGCCTTTTATGAATTAGAT	GCGATCCCCAACCCTAATGATAACG
Satt706	BARCSOYSSR_15_0766	Gm15	17054745	17054813	GCGTTTTTTTCCCAACAATTAATTAGTATAT	GCGAAATGGTTATTATTGTTAAAAAATAATG
Sat107	BARCSOYSSR_15_0800	Gm15	17692374	17692435	TTTGGAAGTATAAAATTATGAATGACT	GGAGGAATTATTTGGGTTGTAC
Satt204	BARCSOYSSR_15_0801	Gm15	17735000	17735057	GCCATCTTGTTACAATGCAGGTA	CCTTACTCACTCCATTGGCATAATA
Sat172	BARCSOYSSR_15_0946	Gm15	22816284	22816319	GCGTTCTAATTTCCTGACACTGTT	GCGGGACGTAAACGGATAATAAGGT
Sat172	BARCSOYSSR_15_0946	Gm15	22816284	22816319	GCGTTCTAATTTCCTGACACTGTT	GCGGGACGTAAACGGATAATAAGGT
SSR1766/Satt268	BARCSOYSSR_15_0948	Gm15	22885468	22885518	TCAGGGGTGGACCTATATAAAATA	CAGTGGTGGCAGATGTAGAA
Satt268	BARCSOYSSR_15_0948	Gm15	22885468	22885518	TCAGGGGTGGACCTATATAAAATA	CAGTGGTGGCAGATGTAGAA
Satt602	BARCSOYSSR_15_0953	Gm15	23171947	23171976	GCGGCGTTAGTGGAATAGAACTA	GCGGGTATACCAAATGAGATAAT
Satt045	BARCSOYSSR_15_0997	Gm15	24720209	24720262	TGGTTTCTACTTTCTATAATTATTT	ATGCCTCTCCCTCCT
Satt403	BARCSOYSSR_15_1009	Gm15	25727750	25727779	GCGGGTTTTATTTTATTATAAATT	GCGGATGCCTGGGAGAATATTTCC
Satt185	BARCSOYSSR_15_1031	Gm15	27225579	27225665	GCGCATATGAATAGGTAAGTTGCACTAA	GCGTTTTCCTACAATAATATTTCAT
Satt263	BARCSOYSSR_15_1040	Gm15	28606628	28606684	CACCCAATCATGATAGCATTTTAT	CTCATGGAATTGTCTTTCAGTTTC
Satt716	BARCSOYSSR_15_1077	Gm15	31549024	31549056	GCGTTTGCAGTTTGGATGATGTTGAT	GCGAACCCTTGAGTTGGACATGTTGA
Satt355	BARCSOYSSR_15_1082	Gm15	32216247	32216306	GCGTCCCAGGACATCATCATCATC	GCGTAGCGTGTTATTTTGTGTTTG
Satt151	BARCSOYSSR_15_1100	Gm15	33047999	33048037	ATTGCCTAATTTCTGTTTGTTGTAA	CCAAAATTCAAGGCAGTGAC
Satt483	BARCSOYSSR_15_1125	Gm15	34902061	34902099	GCGGACACGAAATTTTAATTATT	GTCTCAACTCTCCGACACCTACTT
Satt452	BARCSOYSSR_15_1159	Gm15	38923152	38923190	GCGGTCGCTGCGTTCAATAT	GCGCCCAATTATCATGGTAGA
Satt117	BARCSOYSSR_15_1171	Gm15	39633943	39633978	AAAAATTGTATTTGTAAGAGAGAG	AATTGCATCTTGTACTTAACTG
Satt724	BARCSOYSSR_15_1237	Gm15	42408902	42408916	GCGCCCTAACATGCATAATTTTGACT	GCGGAGAATACATTGAGTATAATTGAGAAGC
Satt369	BARCSOYSSR_15_1450	Gm15	48217766	48217816	AACATCCAAAGAAATGTGTTCACAA	GCGAGTTCGAATTTCTTTTCAAGT
Satt685	BARCSOYSSR_15_1455	Gm15	48273606	48273647	ATCGTGGCATGTCTCACTAC	GAGGCGGAAGGAAATCTAAT
Sat376	BARCSOYSSR_15_1565	Gm15	50223097	50223150	GCGTCCTACGTACGTTTATTCTTTTCT	GCGCAATTAAATAATACTTACCACATCTTGT
Sat381	BARCSOYSSR_15_1568	Gm15	50282249	50282298	GCGGGTTGTGTTCCTTTTAGAGAATCAG	GCGGCAGCATATATTATTGTCAAGTCAG
Satt231	BARCSOYSSR_15_1582	Gm15	50497702	50497797	GCGTGTGCAAAATGTTCATCATCT	GGCACGAATCAACATCAAAACTTC
Satt249	BARCSOYSSR_16_0062	Gm16	1141042	1141101	GCGGCAAATTGTTATTGTGAGAC	GGCCAGTGTTGAGGGATTTAGA
Satt674	BARCSOYSSR_16_0083	Gm16	1543264	1543314	GCGAATCCTCTAGCTTACCAAAGAA	GCGATTAGCCATCAAAACCTAT
Satt287	BARCSOYSSR_16_0090	Gm16	1631779	1631832	GGGGTGAATGAATGTCAAGATGA	GCGCGAGGTATCAACACAATTACT
Satt285	BARCSOYSSR_16_0163	Gm16	2802418	2802474	GCGACATATTGCATTAAAAACATACTT	GCGGACTAATTCTATTTTACACCAACAAC
Sat228	BARCSOYSSR_16_0179	Gm16	3049971	3050050	GCGTGACTACGGGAAGTTGGAAC	GCGTTGGCGGTAAGAGCACTATA
Satt693	BARCSOYSSR_16_0377	Gm16	6273738	6273797	GCGAGGCCACTCATGTCACTGTCATT	GCGCCAAGAATAAGTTATTTGAAATAAT
Sat370	BARCSOYSSR_16_0424	Gm16	7054224	7054297	GCGTAAACCATTGTTTTTAATTTTAAACAAA	GCGGGAGGGAGAATGATATGACATACCTACT
Satt654	BARCSOYSSR_16_0464	Gm16	7799231	7799265	AGACGCGCACACAAGCATATA	GCTGGGACTCCTCATGTC
Satt132	BARCSOYSSR_16_0524	Gm16	9762869	9762922	AAAACTGTACATATTACATCAAACT	GCAAGCATTGTAGAGAAATAC
Satt686	BARCSOYSSR_16_0574	Gm16	13657104	13657145	ACGGAAAATAAATGAAACTAAGA	GCGCTATCAGATAGAGAAGCAGAAGAAT
Sat412	BARCSOYSSR_16_0622	Gm16	18435677	18435730	GCGATGCTAACGGAGATAATAAATTGAGAAT	GCGTTGTTCAATCTGCAGGCTAGTAGA
Satt280	BARCSOYSSR_16_0632	Gm16	18769597	18769638	GCGGAATCTGCTTATTCATTGTGTG	GCGCCATGCTGTAACACGTCAAT
Sat259	BARCSOYSSR_16_0641	Gm16	18962348	18962391	GCGCGTTCCAACCCGGTTTATTATCTAA	GCGAATTATGACCCAAAATACGTGAGACATC
Satt529	BARCSOYSSR_16_0703	Gm16	23096020	23096058	GCGCATTAAGGCATAAAAAAGGATA	GCACAATGACAATCACATACA
Satt406	BARCSOYSSR_16_0720	Gm16	23908182	23908274	GCGTGAGCATTTTTGTTT	TGACGGGTTTAATAGCAT
Sat406	BARCSOYSSR_16_0720	Gm16	23908182	23908274	GCGCGTGTGGTGGTTACATTA	GCGTTTGCAGCCATTTCCATTTAC
Satt183	BARCSOYSSR_16_0752	Gm16	25103030	25103068	TAGGTCCCAGAATTTCATTG	CACCAACCAGCACAAAA
Satt380	BARCSOYSSR_16_0794	Gm16	26477680	26477724	GCGAGTAACGGTCTTCTAACAAGGAAAG	GCGTGCCCTTACTCTCAAAAAAAAA
Sat165	BARCSOYSSR_16_0803	Gm16	26813808	26813845	GCGGACAGGCAGCCACACATCTTA	GCGGATTAAATCAGTTTGTATCGA
Sat165	BARCSOYSSR_16_0803	Gm16	26813808	26813845	GCGGACAGGCAGCCACACATCTTA	GCGGATTAAATCAGTTTGTATCGA
Sat093	BARCSOYSSR_16_0804	Gm16	26822375	26822420	CAAGGACTAAATAAGATTAATCACTT	TATTCATAAGCTTTAATTACACTATAAGAA
Satt622	BARCSOYSSR_16_0840	Gm16	27633674	27633754	GCGGTGTAGGTAATAATTTTAATTCTCAT	GCGGTGTAGGTTTCACACTTCATTCAC
Satt215	BARCSOYSSR_16_0885	Gm16	28589359	28589391	GCGCCTTCTTCTGCTAAATCA	CCCATTCAATTGAGATCCAAAATTAC
Satt620	BARCSOYSSR_16_0901	Gm16	28837769	28837813	GCGGGACCGATTAAATCAATGAAGTCA	GCGCATTTAATAAGGTTTACAAATTAGT
Satt621	BARCSOYSSR_16_0904	Gm16	28953454	28953489	GCGGGAGCATGCAGCAACCAATGTTTT	GCGGGATAATATATTTAGTGTT
Sat366	BARCSOYSSR_16_0968	Gm16	30036787	30036827	GCGGCACAAGAACAGAGGAAACTATT	GCGGACATGGTACATCTATATTACGAGTATT
Sat366	BARCSOYSSR_16_0968	Gm16	30036787	30036827	GCGGCACAAGAACAGAGGAAACTATT	GCGGACATGGTACATCTATATTACGAGTATT
Sat361	BARCSOYSSR_16_0973	Gm16	30110774	30110811	GCGTTAGATTTCCTTAGAATACATTGCTTCC	GCGTTGACACTCATGATGTTATCTTACACC
Satt244	BARCSOYSSR_16_1151	Gm16	33327246	33327326	GCGCCCCATATGTTTAAATTATATGGAG	GCGATGGGGATATTTTCTTTATTATCAG
Sat396	BARCSOYSSR_16_1164	Gm16	33531213	33531280	GCGCCCTAGGGAATGAAAGAAGGAAATAATA	GCGAGAACGCAAACAATCATAGCAGAAT
Satt547	BARCSOYSSR_16_1165	Gm16	33538126	33538188	GCGCTATCCGATCCATATGTG	TGATTTCGCTAGGTAAAATCA
Satt431	BARCSOYSSR_16_1234	Gm16	35718476	35718538	GCGTGGCACCCTTGATAAATAA	GCGCACGAAAGTTTTTCTGTAACA
Sat395	BARCSOYSSR_16_1312	Gm16	37084901	37084960	GCGTCTTAGTCGTGCTGACACTACTC	GCGAGTTTGTTTAGCTCAATCTTTCACTCA
Sat393	BARCSOYSSR_16_1314	Gm16	37139330	37139395	GCGGTCCTGCATGTTAATGTTGATT	GCGGGTCCCTACAATGTGAGTGG
Satt712	BARCSOYSSR_16_1317	Gm16	37206722	37206809	GCGAATATAGCCAAATTTAGGTTGAATGACA	GCGACCACCCATCACCTCCACCTCAAACAAC
Sat296	BARCSOYSSR_17_0071	Gm17	1174777	1174838	GCGAGACCCATTTAATTCTCAATATCAGACA	GCGCCCGTGAATGAGTCAAACAAGTA
Sat333	BARCSOYSSR_17_0105	Gm17	1753070	1753129	GCGTCACAGCTAGGTATTCACGAAAGAGAAA	GCGGCCACCTTATTACACACCTCAAAACA
Satt328	BARCSOYSSR_17_0219	Gm17	4131226	4131258	TGACCACCATGAGTTCATT	GGGGGTGGCTTTTAGATTC
Sat277	BARCSOYSSR_17_0320	Gm17	5791692	5791773	GCGTGGGTTATTTATGTTTGTTTGAC	GCGTTTCGATAATTAAAATAACCTAGTGTAG
Satt458	BARCSOYSSR_17_0337	Gm17	6053036	6053125	TTGGGTTGACCGTGAGAGGGAGAA	GCGAACCACAAACAACAATCTTCA
Satt135	BARCSOYSSR_17_0343	Gm17	6156526	6156576	CACGGATTTTAAATCATTATTACAT	TTCCAATACCTCCCAACTAAC
Sat284	BARCSOYSSR_17_0370	Gm17	6551297	6551348	GCGCTCACCTAAAAGTGCTCTCACATA	GCGGGAGCATCAGTCTTTAGGAACATC
Satt014	BARCSOYSSR_17_0384	Gm17	6740496	6740519	TCTGGTAAACATTCAACTTTTTATTT	TCCAAATATGACATCATAAACTTCTA
Satt372	BARCSOYSSR_17_0444	Gm17	7811367	7811432	CAGAAAAGGAATAATAACAACATCAC	GCGAAAACATAATTCACACAAAAGACAG
Satt002	BARCSOYSSR_17_0510	Gm17	9088800	9088841	TGTGGGTAAAATAGATAAAAAT	TCATTTTGAATCGTTGAA
Satt154	BARCSOYSSR_17_0554	Gm17	9863214	9863311	AGATACTAACAAGAGGCATAAAACT	AAAGAAACGGAACTAATACTACATT
Satt582	BARCSOYSSR_17_0561	Gm17	9949907	9949918	CCGGTGATACTCCATACCAATAAC	CAACGCCGATTTTCTATTTGTCTG
Sat092	BARCSOYSSR_17_0564	Gm17	9974328	9974389	AATTGAGTGAAACTTATAAGAATTAGTC	AAATAAGTAGGATGCTTGACAAA
Satt397	BARCSOYSSR_17_0669	Gm17	11724482	11724541	TCTCGGGATCCTTGTTAGAT	GCGAAGAAGAAGAGAACATGTGAA
Satt447	BARCSOYSSR_17_0711	Gm17	12417812	12417841	CGAAACTACGGTTGATTAT	TCCAAACACTGTCCTTCTT
Satt208	BARCSOYSSR_17_0727	Gm17	12686698	12686724	GCGATCGTATTGGGTCT	CCCGTTATTTTCGTATGA
Sat292	BARCSOYSSR_17_0731	Gm17	12771389	12771452	GCGGCCCCCAATTATTATATGTTC	GCGAAGGGTTTAGCTTTGCTTATG
Sat222	BARCSOYSSR_17_0754	Gm17	13150226	13150237	GCGGTCATGTGTCCCATTTAATTTAATCAA	GCGATGTGCCTCAAAAACTAACATCAATAA
Sat222	BARCSOYSSR_17_0754	Gm17	13150226	13150237	GCGGTCATGTGTCCCATTTAATTTAATCAA	GCGATGTGCCTCAAAAACTAACATCAATAA
Satt389	BARCSOYSSR_17_0807	Gm17	14024896	14024961	GCGGCTGGTGTATGGTGAAATCA	GCGCCAAAACCAAAAGTTATATC
Satt461	BARCSOYSSR_17_0823	Gm17	14368327	14368338	AAATACAAGCTTTAATAAAGTGCAGA	CTTACGTTTCCATAGATTTCTCG
Sat209	BARCSOYSSR_17_0894	Gm17	16226328	16226501	GCGGTAAAATCCCACACCTGTCTCT	GCGTTGGAAGAATGATAACTTAAAACA
Satt311	BARCSOYSSR_17_0919	Gm17	18436187	18436225	GGGGGAACCACAAAAATCTTAATC	GTTGAAGCTCAGGCTGTGATGAAT
Satt514	BARCSOYSSR_17_0930	Gm17	18770846	18770926	GCGCCAACAAATCAAGTCAAGTAGAAAT	GCGGTCATCTAATTAATCCCTTTTTGAA
Satt528	BARCSOYSSR_17_0956	Gm17	19408439	19408520	GCGGGTGCAGGGTTTACTGTGTAAT	GCGGCTGGTTCTTGAAAAAA
Sat114	BARCSOYSSR_17_0966	Gm17	19651648	19651701	AACTCAAATCCAAACTCACT	ACTCAGTAAATAACAAAAGTCATT
Satt082	BARCSOYSSR_17_0973	Gm17	19746653	19746709	AATTCATTTAGGGAGTTGAT	CTAGCCAATGTCATATGACT
Sat194	BARCSOYSSR_17_0986	Gm17	20438248	20438335	GCGTTGGGCGTTTTTGAGAAGGTGACAA	GCGCCTTTTGTAATATTGTTAAATGTAA
Sat194	BARCSOYSSR_17_0986	Gm17	20438248	20438335	GCGTTGGGCGTTTTTGAGAAGGTGACAA	GCGCCTTTTGTAATATTGTTAAATGTAA
Sat300	BARCSOYSSR_17_0988	Gm17	20710108	20710151	GCGCGCATTCGCATGTGTGGTAACTA	GCGACAATCCCATGCAACTACATGATTAAGA
Sat300	BARCSOYSSR_17_0988	Gm17	20710108	20710151	GCGCGCATTCGCATGTGTGGTAACTA	GCGACAATCCCATGCAACTACATGATTAAGA
Sat338	BARCSOYSSR_17_0992	Gm17	20919777	20919844	GCGGGGCATTAATAAACCTCCTCTAACT	GCGCCATTTTGGTCATTCCTAACAACT
Sat338	BARCSOYSSR_17_0992	Gm17	20919777	20919844	GCGGGGCATTAATAAACCTCCTCTAACT	GCGCCATTTTGGTCATTCCTAACAACT
Satt662	BARCSOYSSR_17_1053	Gm17	24327747	24327803	TTGAAGGAAAGGGTAAACCTATAT	TCTTATCGTTCCGTGCTCCAGAT
Satt464	BARCSOYSSR_17_1058	Gm17	24489813	24489860	GGGTTGGGAGAATTTAGGTT	TTTTGCATTAAAGGCTAATATGAA
Satt226	BARCSOYSSR_17_1080	Gm17	26768929	26769019	GCGAAACAACTCACTTAAGCAATACAT	GCGTCCTCCTACCTTTCTTATC
Satt488	BARCSOYSSR_17_1096	Gm17	27766977	27767024	CGGTGCTGTATTCCGTTTCAATGTTT	GGTTAACTGCCTCTGCAAAGAATAGT
Sat365	BARCSOYSSR_17_1115	Gm17	29227047	29227092	GCGCAAACAGTTATACCTTTATATTGGTGAA	GCGCAAACAAGTGTATATAAGGGAACCTAA
Sat365	BARCSOYSSR_17_1115	Gm17	29227047	29227092	GCGCAAACAGTTATACCTTTATATTGGTGAA	GCGCAAACAAGTGTATATAAGGGAACCTAA
Satt543	BARCSOYSSR_17_1131	Gm17	30637442	30637498	GCGGATCTAAGGATAATTCATTAA	GGGAGCGGATCATTCGGTGAAA
Satt574	BARCSOYSSR_17_1164	Gm17	31915278	31915313	GCGCCTCTCATATGGTAT	GCGGGGGGGAAATGTAGA
Sat001	BARCSOYSSR_17_1342	Gm17	36745649	36745724	GCGGATACGACCAAAAATTGTT	GCGAACTGCGAAGATACTACCC
Satt301	BARCSOYSSR_17_1357	Gm17	37009236	37009310	GCGAAACACTCCTAGTTGATTACAAA	GCGATATAATGCACAAAGAAATTAAAGA
Sat354	BARCSOYSSR_17_1426	Gm17	38123489	38123544	GCGGCGTCTACCAATTTATAAATGCCACT	GCGCATGCTTCGAATAAAAACATATTAGCCT
Satt186	BARCSOYSSR_17_1475	Gm17	39047273	39047329	GGGAAGTTATAAGCAGAT	GGGAATCCATTCCTGATGAGT
Satt310	BARCSOYSSR_17_1477	Gm17	39057354	39057395	GCGAGTTTTTATCTCATGACTTTT	GCGGGGGTATGGGACCTAAAGAAAC
Sat326	BARCSOYSSR_17_1511	Gm17	39561478	39561533	GCGTATCGATGCACAGCCAAGTGCTCATCTA	GCGGAAGCTGATTGTAAATTTAAAAACAACG
Sat326	BARCSOYSSR_17_1511	Gm17	39561478	39561533	GCGTATCGATGCACAGCCAAGTGCTCATCTA	GCGGAAGCTGATTGTAAATTTAAAAACAACG
Satt031	BARCSOYSSR_17_1534	Gm17	39935049	39935113	TTCCACTTTGTATCACTTTC	TGACTGTAAAAGAACAGATAAA
Satt413	BARCSOYSSR_17_1540	Gm17	40043052	40043061	CCTTGCCGTTCCTATTCCACAAGT	GCGTCAATTTTTTAGAGGATAAAA
Satt672	BARCSOYSSR_17_1545	Gm17	40120131	40120209	GCGAAAGAACCTATTTTGTAATTGTAACATC	GCGCTCTTTCACTTTCAATCAAACATT
Sat086	BARCSOYSSR_17_1552	Gm17	40142810	40142867	CAAAATCTATATGAATTGATTACA	GGAAATATCTGTAGAATTTTTTAA
Satt256	BARCSOYSSR_17_1604	Gm17	40792640	40792669	GCGATGCATAAATTAGACACAT	CCACTGCTTCATCACATTCACAC
Sat220	BARCSOYSSR_17_1639	Gm17	41333766	41333809	GCGCACGCCTCACTATATTATTTTTGAA	GCGATGGAAATTAAACGCTATCATGCTA
Sat220	BARCSOYSSR_17_1639	Gm17	41333766	41333809	GCGCACGCCTCACTATATTATTTTTGAA	GCGATGGAAATTAAACGCTATCATGCTA
Satt275	BARCSOYSSR_18_0057	Gm18	1239632	1239664	GCGGGATAATTGGTTTTACGAAAATGC	GCGCCTAATCACCTAAAAAAACGTTTA
Satt038	BARCSOYSSR_18_0064	Gm18	1343760	1343810	GGGAATCTTTTTTTCTTTCTATTAAGTT	GGGCATTGAAATGGTTTTAGTCA
Sat210	BARCSOYSSR_18_0093	Gm18	1621238	1621283	GCGCCAGCAACAAAGTTCCTGACAAA	GCGCATGCAAATGAAATAATAA
Sat168	BARCSOYSSR_18_0100	Gm18	1705895	1705909	TGTGGATAAAAGAGCATTCAAAATG	GCGATCCTTGTTTATCTCAAAAAAGTGT
Satt309	BARCSOYSSR_18_0102	Gm18	1736305	1736343	GCGCCTTCAAATTGGCGTCTT	GCGCCTTAAATAAAACCCGAAACT
Sat141	BARCSOYSSR_18_0142	Gm18	2409474	2409520	CGCAATCAAAGACCTGTT	GCCTTGGCTATTTCCTTA
Sat163	BARCSOYSSR_18_0143	Gm18	2410477	2410506	GCGGTATATATGTTTGCAAGACATATT	GCGGAATCTCGCCCAGGAGGAACTT
Satt610	BARCSOYSSR_18_0158	Gm18	2665085	2665111	CCCTCCGCAAGCAATAATTAATCT	GCGGAATGCTTCCATTTTAT
Satt570	BARCSOYSSR_18_0177	Gm18	3162724	3162756	CTCATGTGGTCCTACCCAGACTCA	CGCTATCCCTTTGTATTTTCTTTTGC
Satt688	BARCSOYSSR_18_0181	Gm18	3264343	3264375	ATGCCTCCAAAGAGAAAT	CTGCCCATTGACCCATCT
Satt217	BARCSOYSSR_18_0250	Gm18	4692347	4692403	AATGATTTTGCGTATGTAAGATGA	GCGGATGACATTAATAGTTTTTAGA
Satt235	BARCSOYSSR_18_0257	Gm18	4800510	4800519	GCGGGCTTTGCCAAGAAGTTT	GCGGTGAGGCTGGCTATAAG
Sat315	BARCSOYSSR_18_0295	Gm18	5330629	5330662	GCGTCATGGCTTCCCTAAAACAAAAAATGTC	GCGTGATGGATACTTCATCCACAGAATTATA
Sat290	BARCSOYSSR_18_0305	Gm18	5470113	5470180	GCGATGCCAAACTAGCTGAAGAGAAAT	GCGTAGCCTGCTTGGATGGTAGATTC
Sat131	BARCSOYSSR_18_0316	Gm18	5675350	5675407	GGCTTGTGGTAAGGGGAAGACTTC	GCGGAATGAAGAATAGATGATTCT
Satt324	BARCSOYSSR_18_0324	Gm18	5890255	5890314	GTTCCCAGGTCCCACCATCTATG	GCGTTTCTTTTATACCTTCAAG
Sat403	BARCSOYSSR_18_0348	Gm18	6169553	6169618	GCGGCGTCATGTTAGTTGGAACC	GCGAGCCATTTTTCTCTTTTAGACAAT
Satt115	BARCSOYSSR_18_0523	Gm18	10422913	10422966	GGTTCGTTTTTTATTGATG	ACGACGAAATTGATGATAA
Sat308	BARCSOYSSR_18_0550	Gm18	11400870	11400907	GCGTTGGCAATTCAGGATATATTTAAGATTT	GCGGCTGCGTTTTTATTCAAACTTGTT
Sat358	BARCSOYSSR_18_0562	Gm18	11619335	11619400	GCGCTACGTAAATAAATTAAAATCAACATCT	GCGCAGTAGTTCAAGGACATAGGACTT
Sat358	BARCSOYSSR_18_0562	Gm18	11619335	11619400	GCGCTACGTAAATAAATTAAAATCAACATCT	GCGCAGTAGTTCAAGGACATAGGACTT
Satt340	BARCSOYSSR_18_0674	Gm18	15437452	15437490	TCCTCACGTCCATAACAAAATCC	GTCTGGCCGCCACAAAAT
Satt501	BARCSOYSSR_18_0686	Gm18	15845994	15846005	GCGAATTAATTGGTGGTATTATAAAAACT	GCGAAGTATTGATGTGAAATGTAAACAAC
Satt131	BARCSOYSSR_18_0736	Gm18	17569697	17569735	AATTTCCCATTATCATTTAGAA	GGCCTTCATTCCAAAAC
Satt566	BARCSOYSSR_18_0831	Gm18	21357441	21357488	GCGGCTTTTTCGTAATATAGGATGAT	GCCGTTAGGACATAAGAGGCATT
Satt303	BARCSOYSSR_18_0845	Gm18	22150272	22150331	AAAAGCGACGACCTATG	TGAACGTTCTATCAACACA
Satt594	BARCSOYSSR_18_0849	Gm18	22611420	22611488	GCGGTAACTCCTCGAGTCCCTCTCAAT	GCGCCGCTAACAGACATCCAATA
Satt427	BARCSOYSSR_18_0919	Gm18	28943026	28943070	GCGAGTATCCACCCTTTTATAATAAT	TCTCCACGCCACCTTATTTCCTCTCC
Sat088	BARCSOYSSR_18_0947	Gm18	30921715	30921748	TTCAATTGTACATAGTCATCAA	TAATGAGCGAGGAATCTAA
Satt138	BARCSOYSSR_18_1129	Gm18	45919419	45919559	GACATTTTTCCACGGATATTGAAT	AACGGGCGATTTATGGCTAT
B24G20/Satt533	BARCSOYSSR_18_1146	Gm18	46265558	46265602	GAACAGGTAGCAGTAAGTAATG	TCGTTTTGCTTTGTAGAACA
Satt564	BARCSOYSSR_18_1171	Gm18	47617795	47617860	GCGCTTCCACCACAATAACA	GCGGCAGAGGACTGACAGCTA
Sat094	BARCSOYSSR_18_1183	Gm18	47910727	47910738	CTTGAATAGGATGTATAAATTATTGTAG	AAAAATTTTAATATTGTGGAAGTCT
Sat094	BARCSOYSSR_18_1183	Gm18	47910727	47910738	CTTGAATAGGATGTATAAATTATTGTAG	AAAAATTTTAATATTGTGGAAGTCT
Satt504	BARCSOYSSR_18_1210	Gm18	48532638	48532739	GCGCATGTGCAACTTGAAAAACA	TCGTTGGTTGACCCAATGTCATC
Satt400	BARCSOYSSR_18_1273	Gm18	50379761	50379793	TTGGTCATCAAACTGTTA	CATAAGGGGTCCCACTCTA
Sat223	BARCSOYSSR_18_1338	Gm18	51916966	51917011	GCGCGGTTTTAAGCTATAACACATC	GCGCAAGCACACTACTATTTATCATT
Sat185	BARCSOYSSR_18_1348	Gm18	52189309	52189376	GCGGCTGGAGAAAACCTTTTATG	GCGAATAAAAACCGAGAATGATTT
Sat185	BARCSOYSSR_18_1348	Gm18	52189309	52189376	GCGGCTGGAGAAAACCTTTTATG	GCGAATAAAAACCGAGAATGATTT
Sat203	BARCSOYSSR_18_1349	Gm18	52210811	52210860	GCGTGTGGCAAGTTATAGTTGAGTAGTTGAA	GCGGGCTATAATGTCCTTAATACTTATTTAT
Satt199	BARCSOYSSR_18_1364	Gm18	52465727	52465788	GCGGTAAATGGTGAAAATCATTTATGGTT	GCGTTTTCATACGGTGTTTTGCCTAT
Satt505	BARCSOYSSR_18_1366	Gm18	52486761	52486802	CGCATCGGTGGTTGTTAA	TGACCCAAAAGTAATTTGGAG
Sat260	BARCSOYSSR_18_1385	Gm18	52746465	52746514	GCGCCGTTAGTTGTCGAGGTGTCAACC	GCGTCGGTGATTAAAAATAAGTATCAAAG
Satt012	BARCSOYSSR_18_1418	Gm18	53445906	53445977	GCAATTAGTTTTAAAATGTTTC	AGAATAGAGCCTACATATAATCATA
Sat164	BARCSOYSSR_18_1426	Gm18	53656448	53656529	GTGATCTTCGAAAGTTCAAT	GCTGTCCCTGAACAAGACTAT
Sat164	BARCSOYSSR_18_1426	Gm18	53656448	53656529	GTGATCTTCGAAAGTTCAAT	GCTGTCCCTGAACAAGACTAT
Satt517	BARCSOYSSR_18_1431	Gm18	53769486	53769591	CTTGTTGCCTTTAACACACTTCAT	TCAACTGAAAAAGGAAACTAGAATAATG
Satt503	BARCSOYSSR_18_1442	Gm18	53955525	53955578	GGGTGGCCATGGAATAAT	TTTCGGGTAGATGAGTGTAGG
Satt288	BARCSOYSSR_18_1536	Gm18	55407034	55407084	GCGGGGTGATTTAGTGTTTGACACCT	GCGCTTATAATTAAGAGCAAAAGAAG
Satt612	BARCSOYSSR_18_1596	Gm18	56453802	56453831	GTCATACTGGGTGTTTCATTTATGAC	GCGCCTTTTAGTCTCTGAAAGTATTT
Satt472	BARCSOYSSR_18_1708	Gm18	58136231	58136341	GCGAATACATAAAACTCAAATTCAAATCATA	GCGTTCTATAAATTTCATTCATAGTTTCAAT
Satt191	BARCSOYSSR_18_1750	Gm18	58722811	58722867	CGCGATCATGTCTCTG	GGGAGTTGGTGTTTTCTTGTG
Sat117	BARCSOYSSR_18_1767	Gm18	58879539	58879586	TTTGGCAGTTTCTTGTAG	GCTGGATCGCAGTTA
Sat064	BARCSOYSSR_18_1858	Gm18	60612567	60612630	TAGCTTTATAATGAGTGTGATAGAT	GTATGCAAGGGATTAATTAAG
Sat408	BARCSOYSSR_19_0017	Gm19	206172	206237	GCGGAGTTGGAATCAAGTAATCAAAGAGTG	GCGATTAGGGCAACTATACGACAAATGAA
Sat408	BARCSOYSSR_19_0017	Gm19	206172	206237	GCGGAGTTGGAATCAAGTAATCAAAGAGTG	GCGATTAGGGCAACTATACGACAAATGAA
Satt723	BARCSOYSSR_19_0023	Gm19	337634	337681	GCGGTTTCCCATTAATGTTACAGTTTT	GCGGAAGCAAAGCAGCAAATTAGATG
Satt495	BARCSOYSSR_19_0046	Gm19	650674	650685	TGCCGCGAGATTAATATAATTTGT	GTGCGGCAAGAAGTTGAAATAAAG
Satt232	BARCSOYSSR_19_0104	Gm19	1591844	1591933	GCGGCGTGAATAGTATACGTTGAGA	GCGGACATAAATGCAATCACTTAAAAAG
Satt446	BARCSOYSSR_19_0110	Gm19	1634198	1634260	CCGCATAAAAAACACAACAAATTA	GCGGGCAAATTTGACCTAACTCACAAC
Sat301	BARCSOYSSR_19_0120	Gm19	1759250	1759291	GCGCACAGGACTTAGTGTTATCATTCAATGT	GCGGGGTTCCCATATTCTTGGTATGAAACTA
Satt182	BARCSOYSSR_19_0132	Gm19	2014557	2014607	GGTCCACATGAAATGAAGGT	TCTCAGCCTGCAAAGAAAA
Satt238	BARCSOYSSR_19_0193	Gm19	2862286	2862321	GCGCCATTTTAATGATTTATTTA	GCGGAAAGAAGAGGAAGAAAG
Sat071	BARCSOYSSR_19_0212	Gm19	3303329	3303378	GAGTGCTGATCTATTTGTCA	TTTCTTTTACTGGAATTAACATAT
Satt388	BARCSOYSSR_19_0257	Gm19	4212645	4212686	GCGTAACTGGTATTTTTAGAACAAAAGT	GCGTCTGGGACTGGATTTATTGTTTGAA
Satt523	BARCSOYSSR_19_0360	Gm19	7155383	7155427	GCGATTTCTTCCTTGAAGAATTTTCTG	GCGCTTTTTCGGCTGTTATTTTTAACT
Satt278	BARCSOYSSR_19_0430	Gm19	8990666	8990743	GCGCTGGTGCATTGAGAAATCTAA	GCGGATTCCGTTATCGCCAGTAAT
Satt652	BARCSOYSSR_19_0444	Gm19	9202367	9202420	GCGAACATTCCAAAATTAATGATAAAAA	GCGGGGTAATATGCACTCTCCAGTAT
Sat405	BARCSOYSSR_19_0483	Gm19	12437468	12437533	GCGTAACCGTGGTAAGTGTGGTGTCGTA	GCGTTTCGTTTTAATTGCTCCTGAAAGT
Sat405	BARCSOYSSR_19_0483	Gm19	12437468	12437533	GCGTAACCGTGGTAAGTGTGGTGTCGTA	GCGTTTCGTTTTAATTGCTCCTGAAAGT
Sat134	BARCSOYSSR_19_0507	Gm19	15995215	15995288	GCGATGAGGAAAGGTGATAGTGAACTTG	GCGCTCAGCTTGCATATATAAAATAATA
Satt694	BARCSOYSSR_19_0542	Gm19	20067893	20067964	GCGTGTTCTAAAAATAAGTGGATTTTTTAAT	GCGGGTTTGAATAATTAGACTAATTCAATAA
Sat195	BARCSOYSSR_19_0556	Gm19	21374872	21374929	GCGATTACCAACACAGGAACCTTATA	CGCGACTCTGATAACAACAATGTAT
Satt398	BARCSOYSSR_19_0605	Gm19	27286960	27286971	GTAAGGGCGGGTATCAACAGTGCT	GGTAACCGCGGACTCAGTTAAAC
Satt418	BARCSOYSSR_19_0641	Gm19	28576768	28576848	GCGAAAGCACATATGGGTTTGAAT	GCGAGGGCATATATATGATGAGGTA
Satt711	BARCSOYSSR_19_0691	Gm19	31245776	31245835	GCGCAATCCATAAATTCCATAAGACACA	GCGTCCACTTTTAATTTTGTTAACATCATAA
Sat388	BARCSOYSSR_19_0692	Gm19	31246954	31247049	GCGGTTCAATATGAAGAGTTATGAGGAGATA	GCGGCATGAAAACTCATTAAGAAAAATC
Sat397	BARCSOYSSR_19_0758	Gm19	33692461	33692537	GCGTAACTTGCTTGAGACATACATGC	GCGTGGATACACATGTCACGTTGTTAGTGGA
Satt497	BARCSOYSSR_19_0760	Gm19	33697902	33697967	GCGGTTTTGGATTGACTTTGTTGA	GGCTCAATTAGAGCATGCAACATC
Sat191	BARCSOYSSR_19_0768	Gm19	33892092	33892139	GCGGCTGTTCAAAGTGAAAACGA	GCGGTGGCAAAAAATTTATAAAAAATA
Sat320	BARCSOYSSR_19_0775	Gm19	34184307	34184362	GCGTCCTGCTATCTGCTATTTCAT	GCGCACCGCTACAAGTTACACTCTTA
Satt313	BARCSOYSSR_19_0788	Gm19	34589359	34589400	GCGGTAAGTCATGGCTTTTTAATCTT	GCGCGAGGTATGGAACCTAACTCACA
Satt613	BARCSOYSSR_19_0813	Gm19	35095362	35095439	GCGGAATATGATCATTGGTAATGTAC	CGGCTTCAAACGGCAAATAATC
Satt284	BARCSOYSSR_19_0832	Gm19	35484431	35484478	TGGGCTAGGAGTGACCAC	GGTCACCACTCACCATCA
Satt462	BARCSOYSSR_19_0874	Gm19	36557758	36557773	GCGGTCACGAATACAAGATAAATAATGC	GCGTGCATGTCAGAAAAAATCTCTATAA
Sat150	BARCSOYSSR_19_1041	Gm19	40072220	40072271	GCGCACATGCTCACCAAGCAAAGTAT	GCGGTAGAGCGGATTAAACTTGTC
Sat150	BARCSOYSSR_19_1041	Gm19	40072220	40072271	GCGCACATGCTCACCAAGCAAAGTAT	GCGGTAGAGCGGATTAAACTTGTC
Satt481	BARCSOYSSR_19_1045	Gm19	40127078	40127119	GGGTTAACCGTCCACACATCTATT	GACGGTTTTAAACGGTAAGAAAAT
Satt156	BARCSOYSSR_19_1071	Gm19	40444250	40444300	CGCACCCCTCATCCTATGTA	CCAACTAATCCCAGGGACTTACTT
Sat340	BARCSOYSSR_19_1073	Gm19	40445838	40445847	GCGATGGAGCCGTGCTTATTCAC	GCGGCTTTCCCCTTTTAACTCTGAG
Sat340	BARCSOYSSR_19_1073	Gm19	40445838	40445847	GCGATGGAGCCGTGCTTATTCAC	GCGGCTTTCCCCTTTTAACTCTGAG
Satt076	BARCSOYSSR_19_1128	Gm19	41423093	41423122	TAATCGAGATTTAATAGAAAACA	TGGATGGACATTTTCAG
Satt448	BARCSOYSSR_19_1160	Gm19	41916805	41916849	GCGCTAAGGGCAATTTTATTCAA	GCGCAGCCTGTTCAGTTTTTCTTTTGTC
Sat113	BARCSOYSSR_19_1176	Gm19	42110332	42110379	GGAGCATACAGCCTTAAGAGAT	TGGGCATCAAAACTAAGAAAA
Satt166	BARCSOYSSR_19_1195	Gm19	42415497	42415553	TTGCACAGTTGATTTTTGTTT	GCATCGAATTTCTGGATTTAC
Satt678	BARCSOYSSR_19_1213	Gm19	42830766	42830795	CTAAGCGTGACAAACAGACCATTA	CGGCCATATCTACCAATCAGA
Satt527	BARCSOYSSR_19_1214	Gm19	42835228	42835278	GCGGTTACATCTTGCAAACTAAATTAAC	GCGGAATTTTGCACATAAATTAATAACT
Satt561	BARCSOYSSR_19_1230	Gm19	43022543	43022572	GCGGACGAATTTTCCAGA	GCGGGGCAACAATATTTGAATCTA
Sat099	BARCSOYSSR_19_1251	Gm19	43523541	43523584	GCGAAAATGGCAGAGATAA	AATGCTAAAAGAGGAATGAAATAA
Sat286	BARCSOYSSR_19_1329	Gm19	44978892	44978955	GCGTTGCTTGCTAAGTAGTGTTTTTAATCCT	GCGTCTCCCATCATGCAACTTCAATA
Satt006	BARCSOYSSR_19_1381	Gm19	46001846	46001878	CAATGTGATTAGTTTTGGAAA	GGGTTAATGTTGTTTTTTATA
Satt664	BARCSOYSSR_19_1383	Gm19	46109700	46109729	GCGTAGATGCTCAACATCAACACTAATCTG	GCGGACGATGAAGAAATATACTATTACGAA
Satt229	BARCSOYSSR_19_1427	Gm19	47049074	47049139	TGGCAGCACACCTGCTAAGGGAATAAA	GCGAGGTGGTCTAAAATTATTACCTAT
Satt513	BARCSOYSSR_19_1541	Gm19	49102146	49102187	GCGCATCACAAGTTTTATAGATGCTGA	GAGGTCTAGTGCTTTGGTAAGGTT
Satt373	BARCSOYSSR_19_1543	Gm19	49191336	49191398	TCCGCGAGATAAATTCGTAAAAT	GGCCAGATACCCAAGTTGTACTTGT
Sat245	BARCSOYSSR_19_1580	Gm19	50023668	50023721	GCGAGCCTACTTTTACTAGAACGTCAACAAG	GCGAAAAATTCAACTCCCCTTTAATAGATTC
Sat245	BARCSOYSSR_19_1580	Gm19	50023668	50023721	GCGAGCCTACTTTTACTAGAACGTCAACAAG	GCGAAAAATTCAACTCCCCTTTAATAGATTC
Satt571	BARCSOYSSR_20_0075	Gm20	1291809	1291850	GGGTAGGGGTGGAATATAAG	GCGGGATCCGCGGATGGTCAAAG
Satt451	BARCSOYSSR_20_0098	Gm20	1692987	1693016	GCGCAATTAAAAGGATAACTTATATC	CCCCTCTTTGGCCCTCACACCTTCTC
Satt562	BARCSOYSSR_20_0112	Gm20	1888712	1888765	GCGGATTGACTGAGATGTTTAT	GCGGCGGCAGGTTAAATGGATTGA
Satt419	BARCSOYSSR_20_0113	Gm20	1891452	1891517	GCGCCATGACGCCAGCTTGCTTTTCC	GCGCCATTATATACAAATTACGATCAT
Satt367	BARCSOYSSR_20_0151	Gm20	2622475	2622537	GCGGATATGCCACTTCTCTCGTGAC	GCGGAATAGTTGCCAAACAATAATC
Satt587	BARCSOYSSR_20_0200	Gm20	3738340	3738384	GCGAATGGTTGCTCAAATAATC	GCGCAAACCGCACAAGTTTATGT
Satt614	BARCSOYSSR_20_0208	Gm20	3915962	3916075	CTCCCCTTTAACCTTTCCTTTATTAG	GCGCGGTAGGAATTAATTGTAGATAGGAT
Satt127	BARCSOYSSR_20_0364	Gm20	12169135	12169203	CGCTTGTGAACCCTGCTAAA	CCATCCTCTGAAACCGTTATCT
Satt239	BARCSOYSSR_20_0543	Gm20	24129710	24129775	GCGCCAAAAAATGAATCACAAT	GCGAACACAATCAACATCCTTGAAC
Satt700	BARCSOYSSR_20_0547	Gm20	24352928	24352970	GCGGGGGTTAAGAGGAGGAAAAATA	GCGCACTTTGCAAATGAGAGAT
Sat219	BARCSOYSSR_20_0551	Gm20	24528699	24528756	GCGTCATGCCACGTGATATTTTAT	GCGTGTGTCCCAAATGTGATTCA
Sat174	BARCSOYSSR_20_0552	Gm20	24547862	24547903	TACGAAATATTGCAAGAGATACATT	GCCTTAGATCAATTGTGATAAAAA
SSR0272/Satt496	BARCSOYSSR_20_0587	Gm20	26502997	26503035	GCGATCCCTTTATGTTGGTATTACATT	GCGGCACACAAGTAGTTGTGAAACTAA
Satt270	BARCSOYSSR_20_0803	Gm20	34223176	34223223	TGTGATGCCCCTTTTCT	GCGCAGTGCATGGTTTTCTCA
Sat268	BARCSOYSSR_20_0855	Gm20	35176184	35176247	GCGTGCAACATATGACACCATAAAT	GCGTGAGGAGGTTCAAAAATAACAT
Sat268	BARCSOYSSR_20_0855	Gm20	35176184	35176247	GCGTGCAACATATGACACCATAAAT	GCGTGAGGAGGTTCAAAAATAACAT
Satt049	BARCSOYSSR_20_0895	Gm20	35747246	35747293	GCGTCTATTCTTTTATGTGTTTATCTTAG	GCGTTATTTTTACAGAAACTCACCTA
Sat104	BARCSOYSSR_20_0935	Gm20	36694504	36694635	CCCTTGACAACCTTTTTAC	ACGAGTTGCTACAAATGAAT
Satt650	BARCSOYSSR_20_0954	Gm20	37076432	37076480	CAGTTGGCTGGTCAAATC	TCTGGGTTACTTTTATTGTCA
Sat418	BARCSOYSSR_20_1041	Gm20	38389893	38389944	GCGTCATGTCGCTACTAA	GCGTGGCTACACAACTTTT
Sat170	BARCSOYSSR_20_1053	Gm20	38657685	38657738	GCGGATTGATTTAATTAAGTGTGATTAA	GCGCCGATGATCATGAATTAGAATAACA
Sat170	BARCSOYSSR_20_1053	Gm20	38657685	38657738	GCGGATTGATTTAATTAAGTGTGATTAA	GCGCCGATGATCATGAATTAGAATAACA
Satt292	BARCSOYSSR_20_1120	Gm20	39510689	39510736	GCGGAATTAGAACTCCAGTAAAGA	GCGAGGCCAACATTGAAAAGT
Sat421	BARCSOYSSR_20_1141	Gm20	39896993	39897018	GCGTGAAGCCGCACCAATA	GCGAACTCCTACTATAATG
Satt162	BARCSOYSSR_20_1170	Gm20	40299014	40299064	GGGAAGAAGTATATGCTACATCAA	GGGTTAATTTTTATCTTCTAATAGTTT
Satt623	BARCSOYSSR_20_1227	Gm20	41048612	41048656	GCGGTGCAATGATTTTAATGATATGAT	GCGCGTGTAAAAGGTTATAACGTGTAA
Sat420	BARCSOYSSR_20_1271	Gm20	41816838	41816875	GCGGATGGAGCCAACA	GCGTGTAGCCCTAGAAAGTT
Sat419	BARCSOYSSR_20_1273	Gm20	41836486	41836527	GCGTTATTGGCATGATGTATTAGT	GCGTGCTATATCATCTTACAAACTT
Sat419	BARCSOYSSR_20_1273	Gm20	41836486	41836527	GCGTTATTGGCATGATGTATTAGT	GCGTGCTATATCATCTTACAAACTT
Satt148	BARCSOYSSR_20_1301	Gm20	42266881	42266931	AATCCGGGACGCAAAATTATTATTAA	TGCAAATTCCCTAATTAACACCCTTTATAC
Sat299	BARCSOYSSR_20_1312	Gm20	42518131	42518174	GCGACAAGGCACTCACATCTCTTCTC	GCGCTACCCATAACAAAAAGTTCAAATC
Satt440	BARCSOYSSR_20_1323	Gm20	45659662	45659703	TGAGAACGTTTGAAAAGAGAT	GAAGAGATTAAGCATAAAGAATACTT
Satt701					CTCAGCGGAAAGCCTTCTCA	ATGTCGCACCTACACCCAAAAA
Satt718					GCGTGCAACACCTCAAGTTTCAAATAC	GCGTAGCTCTTTCCAAAGTTTTCATC
Satt365					TGCTCCCCTCTGCCTTTTTTTCTATTTT	AAGGATGAGTTTGATAAACATGAATGAAGAA
Satt536					GCGCCACAGAAATTCCTTTTTCTA	GCGCCATAAGGTGGTTACCAAAAGA
Satt552					CGAACCGGCAAAACCAAGAT	GATCCGCATTGGTTTCTTACTT
Satt583					CCGAGCTAACAAAGGCGACCAAAT	GGGGCACAAGCCACACTT
Satt272					ATGACAAGGAAAAATCAATCAAC	GCTGCTGTTAAGAGTGTTTG
Satt491					CCTAAATTGATGAAAGGATACAAG	GCCCCACAAATATTCAGAAGGTAA
Satt573					GCGGATTTCGATTTGAATATACTTAC	CCTGTGGCTGTTATACTATGCATATA
Satt615					GCGCCTGCTAACTAGTGTGCAAATTAT	GCGGGTGATGTCAAATTTTCTGTC
Satt394					GCGTTTTTTCAATTTAAAGAGAATTGAC	GCGTAACTTGCATGTGTATATCGAGATG
Sat344					GCGGCTGGTCAAAAACTTCATAGTCAT	GCGCAATGTGTAACGAAATCTTATGTCTAAA
Sat105
Sat155
Sat263
Sat190
Sat206
Sat120
SSR080	BARCSOYSSR_01_0292	Gm1	5305213	5305238	AAACCCTCTAGCTGGCACAA	CCCCTTTTACAGCAACAACAA
SSR060	BARCSOYSSR_01_0494	Gm1	11354917	11354960	AAGGCATGTGATTAGGACCC	CGCAACACTTTTCCTCACAA
SSR061	BARCSOYSSR_01_0625	Gm1	21933364	21933401	TTATTGGATTTGTGGGCAGA	CACACGAAGAAGAACGGTTG
SSR021	BARCSOYSSR_01_0665	Gm1	25716623	25716650	TAATTGATGGCAAAGGGAGC	CTTCGATCCAAACAATGGCT
SSR014	BARCSOYSSR_01_0738	Gm1	28419837	28419869	GAATCTGCATGAAGGGTCGT	CAATTCGAGGCAGAGGAAGA
SSR017	BARCSOYSSR_01_0857	Gm1	33858121	33858156	CACACACGCCTTATCACACC	CGAGTTTCATGCAAAACATCAT
SSR081	BARCSOYSSR_01_1351	Gm1	48703185	48703211	TTTGATGTCCAAACAAGGCA	AGTTGTTGGGATTGTGAGGC
SSR082	BARCSOYSSR_01_1709	Gm1	55490441	55490466	TATCAGCATGTTGCTTTGGC	GTGGGACATTCTCTCCAACG
SSR083	BARCSOYSSR_02_1286	Gm2	41850324	41850347	AACGCATCACGAGCCTAGTT	GCAGCAAACCCTGACAAAAT
SSR010	BARCSOYSSR_02_1288	Gm2	41876854	41876873	CTCTGGCTGTGTGGCTGTAA	AATAATTTCCTGAGACGCGG
SSR066	BARCSOYSSR_03_0123	Gm3	2121684	2121745	ATGTGAGAGTTGCCCCTCCT	TTGATCTTGCATTCTTGCCC
SSR027	BARCSOYSSR_03_0462	Gm3	10633799	10633818	TCGAGATCAACACACAAGGG	TGGAAGGTTTTGGATGTGGT
SSR050	BARCSOYSSR_03_0628	Gm3	21900052	21900079	GGACAAATAACTCGGGCTGA	TGCCAATTTCTTCTCCTCCA
SSR023	BARCSOYSSR_03_0637	Gm3	22221785	22221816	GCTTGCAATTTAGTTTGTGGA	ATAGCAGGGGATTCAACCCT
SSR063	BARCSOYSSR_03_0651	Gm3	23353995	23354022	CCAAAACTTCTGAGGCACAA	TTCAATCATTCGGCAGTGAA
SSR079	BARCSOYSSR_03_0681	Gm3	25943540	25943559	GCGATTTCAAGCCAAATGAT	GGCAGTGCTATACTTCAAGCC
SSR018	BARCSOYSSR_03_0862	Gm3	32255920	32255945	GCTTGAAACACGGACAACAA	CCTGCTTCTCTCACAAAGTGG
SSR054	BARCSOYSSR_03_0944	Gm3	34110316	34110357	TGATGGAACGTGTGTGGTAAA	AAATCTGGGAACCGAATGGT
SSR041	BARCSOYSSR_03_1273	Gm3	39615499	39615520	TCGAATGTCCAGTTCTTGTGTC	GGCTCCGCCACTGTCTATAA
SSR032	BARCSOYSSR_03_1311	Gm3	40055072	40055095	ATTCGCTGGATCTTGCAGTT	ATTCAGACCCAGCCGTTATG
SSR049	BARCSOYSSR_03_1364	Gm3	41268856	41268881	GACAAAAACACCACTCGGCT	GCCATCCCAGCCAATAGTAA
SSR065	BARCSOYSSR_04_0712	Gm4	18043134	18043172	ACCGCACAGAATGGAAGAAG	ACAACATTTACCCGAGAGCG
SSR072	BARCSOYSSR_04_0827	Gm4	27030068	27030095	TGCGGAATACACGTCATTAAA	AGGATCTCACACCGTCCAAG
SSR086	BARCSOYSSR_04_0834	Gm4	27762902	27762933	GCCCACAGGACCACTTATTG	GAACGATTCGACAGTCGCTA
SSR002	BARCSOYSSR_05_0246	Gm5	4907971	4908002	TCATTCACTGTGCACTTTAATTTGT	TTGATTTGCCTATGAACGAAA
SSR055	BARCSOYSSR_05_0312	Gm5	6790302	6790345	TGATTGATCCAAATAGAACCTCAA	GTGGGATGTGTCCTCGCTAT
SSR033	BARCSOYSSR_05_0500	Gm5	16586684	16586737	ATTCACTCCCTCGGGTTTCT	GTAACGATCGGAACGACGAC
SSR031	BARCSOYSSR_05_0534	Gm5	20031570	20031597	TGGCAGCATGTTGTTTCAAT	TGTCACTGATCTGTGGGTGAA
SSR085	BARCSOYSSR_05_1020	Gm5	34095748	34095771	TACTCAGCACCACCCACAAG	CCTGCAAGAAAATGAAAGCA
SSR074	BARCSOYSSR_06_0262	Gm6	4582126	4582155	TCTGTCAGGGTATAATGCATGG	TTAAATCCGGCCATCAGAAA
SSR070	BARCSOYSSR_06_1088	Gm6	21444904	21444957	TCAAGGCATTGGGTCAGAAT	GGCTCACTGGCACTGACTTT
SSR076	BARCSOYSSR_07_0107	Gm7	1984057	1984076	TGAATCCGTCCATGTTTAGGA	TCAAACCAAAAACAATGGCA
SSR040	BARCSOYSSR_07_0736	Gm7	15503454	15503491	GATCCCCGAACCTTCTGAAC	TTTTGTTGTTGCAAGATGCC
SSR025	BARCSOYSSR_07_0842	Gm7	17633114	17633133	TTTTGAATGTTTTGGTGGCA	TGCTCTCTCACCCTTTCCAT
SSR005	BARCSOYSSR_07_1027	Gm7	29877213	29877268	GAGGAGGCCTTTCTCCAAAA	ATATCCCCATGATGGTCGTC
SSR071	BARCSOYSSR_07_1185	Gm7	36016612	36016650	TGACATGATAGTATTAATTGCAACAAC	TCCCATCATTCTTACCTCACAA
SSR013	BARCSOYSSR_08_1029	Gm8	18411672	18411707	CGTCGAGAGAGAAAATTGGG	GCGGGTTTCCTCTTCAGATT
SSR012	BARCSOYSSR_08_1476	Gm8	38986129	38986182	ACATGTGAACCCAACCCATT	GGTACCACATGCACCATACG
SSR089	BARCSOYSSR_09_0156	Gm9	2838492	2838519	GTGCCACTGTTTGCATGTTC	TAGCATGGTGAAAGGCATCA
SSR020	BARCSOYSSR_09_0868	Gm9	29350088	29350121	GGATCGGAGGAAGGAGAAGT	TGCACAAAAACATTTTTCAGATT
SSR077	BARCSOYSSR_09_1653	Gm9	45240785	45240810	TGTTAAGGGACCCAAGGAGTT	CCTTTCTGGGCTGAACACAT
SSR045	BARCSOYSSR_09_1732	Gm9	46656380	46656409	CGATTATGACGGTTCCACAA	TTTAAAGGGAGTGAATCAGTTTTAG
SSR024	BARCSOYSSR_10_0563	Gm10	12067035	12067058	TGCTGTATTCAAACACACGG	GGCATAAATGGATCTCCTCC
SSR044	BARCSOYSSR_10_0580	Gm10	12563683	12563728	AGCAGGCTCAGGAAAAAGGT	GCTGAACGTACGCCTGAAAT
SSR084	BARCSOYSSR_10_0853	Gm10	30876230	30876253	GGAGTGACGGATTGCACTTT	TCCCATCACATCACATCACC
SSR088	BARCSOYSSR_11_0433	Gm11	7917726	7917753	CATTGCCACTTTTTGTTGGA	CCGGAGACAAAAGGAACATC
SSR006	BARCSOYSSR_11_0632	Gm11	11482418	11482437	AGGAAAGATTACAGCCAAGCA	TCTCTTGTTCAAACAATTGAGCTAT
SSR062	BARCSOYSSR_11_0673	Gm11	12781503	12781544	TGTCATGCATGTTTGCTTCA	TGCTACAATGGACGGAACAA
SSR053	BARCSOYSSR_11_0744	Gm11	15038118	15038141	GGGAATGAAGAACAAGGCAA	CACCACCTCTACACCACCCT
SSR090	BARCSOYSSR_11_0999	Gm11	26628045	26628068	TTGGGGTACAATCCCAAGAA	CCAGATGGAGAAAAGGCAAA
SSR069	BARCSOYSSR_11_1144	Gm11	31704288	31704389	TTGGTTAGTGAACAAGTATCATTGTAA	CTCACATCTGTAGGCCGGTA
SSR057	BARCSOYSSR_11_1307	Gm11	36018254	36018309	TTCCATGATAGTGGTAGAGGCA	AGTGGTCACATGGACTGCAC
SSR028	BARCSOYSSR_11_1449	Gm11	37985419	37985438	GTGAGCCAACACTGAACTGC	CTTTGGGAGCTTTGAGCATC
SSR046	BARCSOYSSR_11_1501	Gm11	39088927	39088964	CCTTCGTTGTTGTGCTTTGA	TCCAACATAAATAGCTTTCCTTCA
SSR034	BARCSOYSSR_12_0687	Gm12	14656852	14656873	GTCAAAAGACGGGCAAGGTA	CCTTGTAAAATTCGGCCTCA
SSR011	BARCSOYSSR_12_0980	Gm12	31226989	31227038	TGTCCAGAGCTTCTTGGGTC	CGTTGACAAATTGATTGGAGA
SSR039	BARCSOYSSR_12_1285	Gm12	37337926	37337947	GGCAATAAAATCGGCAAGAA	CAAAAAGCTTTCGGGTTTGA
SSR015	BARCSOYSSR_13_0207	Gm13	4106526	4106573	GGCTCAAAAGCTAAAACGCA	GGGCACGTGGTATTTCAGTT
SSR052	BARCSOYSSR_13_0350	Gm13	6748515	6748534	TCTTAATTGCTGAAAAATCCCAA	TTTCAACCTCCACCTCAAATG
SSR064	BARCSOYSSR_13_0440	Gm13	8583047	8583080	GGTTTGGTGATGGAACACTG	TTTTCGGTGCCATACAATGA
SSR043	BARCSOYSSR_13_0586	Gm13	13678494	13678521	AATTCAACTCCTTCGGGCTT	GCAGCTTCATTACCCTCCAA
SSR042	BARCSOYSSR_13_0658	Gm13	20408819	20408863	ACGGAATGGTCCCAATTTTT	CGTCAGGCGCCAAATAATAA
SSR001	BARCSOYSSR_13_1261	Gm13	31399433	31399482	TGTCACATGTAATTGTTGTTGTTAGG	TGACCTGCCTTAATTAGGCTTT
SSR073	BARCSOYSSR_13_1713	Gm13	39521256	39521277	CCGTCTCCTTTACGCATGAT	CGTCCAATTAAAGGGTGCAT
SSR038	BARCSOYSSR_13_1828	Gm13	41708347	41708368	ACCGTCTTGGGATCAGTGTT	TCGGCCTAACAGTGAAGGTT
SSR019	BARCSOYSSR_14_0603	Gm14	11516147	11516204	CGATATCTGTTTCGATTTCGATT	TCTTTCAAAACCTTCCCAGC
SSR058	BARCSOYSSR_14_0811	Gm14	20285314	20285335	CCCCCTGAATTCAAGAACCT	TTGGTGATCTCTTGTGTGGTTT
SSR008	BARCSOYSSR_14_1224	Gm14	43839191	43839212	GTATGCTTAAACCGGTGGGA	AAGGTGCAAGATGCCATAGAA
SSR035	BARCSOYSSR_14_1379	Gm14	46987759	46987816	TTACTCATTTATCCTTCTCCATACG	TCCCTAAGCAAGGGTGAGTC
SSR009	BARCSOYSSR_14_1423	Gm14	47886063	47886090	TCAGAACAGATTCGCTCCCT	GGTCTCCGAGAATTGGATCA
SSR056	BARCSOYSSR_15_0917	Gm15	21785835	21785861	TTGACCCATTTCCATCAACA	GCGATGCCATTAAATTGTCC
SSR051	BARCSOYSSR_15_1122	Gm15	34507745	34507772	TTAATGGGTCTAATTTTGATACACTG	AAAATTAAAATGAAGCAACTATGAGTG
SSR048	BARCSOYSSR_17_0015	Gm17	225551	225572	CCCCAACCTAATAATGCCAA	GGATGTGCCACCGAATTAAG
SSR029	BARCSOYSSR_17_0034	Gm17	620914	620937	CGCAACCCTCCAACTTAGAA	TGAAAGAAAGATCATGTGTCCG
SSR007	BARCSOYSSR_17_0718	Gm17	12491319	12491338	AGCCTCATTGACCAAGCTGT	TCAGTTGATGCGTCCCCTAT
SSR003	BARCSOYSSR_17_0882	Gm17	15899532	15899623	GGTTGACACAGATTTTGGGG	TTTTTGCACGAATTTTCTGA
SSR059	BARCSOYSSR_17_0948	Gm17	19204370	19204420	TCAATAATTGGGCTTCTGGG	ACTGAGCCTTGGACTTCCCT
SSR036	BARCSOYSSR_17_1029	Gm17	23576338	23576385	TTTTTGTCAAGAACCTATCCGT	TGTTTGGGACTTGGGACACT
SSR037	BARCSOYSSR_17_1230	Gm17	33872208	33872241	AGGAGAAAATGGGTGAGAATG	GAGCAGCATTCACCAAAACA
SSR067	BARCSOYSSR_17_1632	Gm17	41180709	41180750	TCCTTCCCAGGCAATGTTAG	GAGGTTTATTCCCTCCCCTG
SSR026	BARCSOYSSR_18_1164	Gm18	47257755	47257780	AGGGGTCATGTTTCGTGAAG	CCACCCCCAACATATTCTTTT
SSR022	BARCSOYSSR_19_0585	Gm19	26395642	26395685	CTTCAAGAAGCTTTCCCGTG	TGAAGGACATGTGTAACACCCT
SSR075	BARCSOYSSR_19_0608	Gm19	27391357	27391376	TTCGAAGGCCAAGGAAGTAA	AAGTCCATGTTGATGTGCCA
SSR047	BARCSOYSSR_19_0647	Gm19	28869545	28869568	TCCTCAAGGGAGAGACAGGA	AAGCTTTGAGGGAAGAAGCC
SSR078	BARCSOYSSR_19_0767	Gm19	33851427	33851450	GATATCCCAGCAAGGCAAGA	AAAGTTGATGAGGTGCCCAG
SSR016	BARCSOYSSR_19_1082	Gm19	40614623	40614649	CGATTGCAAATTTCTCAAGTTTT	CCTTTTTGATGGATAGTGAACAA
SSR030	BARCSOYSSR_19_1298	Gm19	44347267	44347316	GCGCATTATCTTCTCTTGAGG	TTGCCTCCTCCTTTGTCAAC
SSR004	BARCSOYSSR_19_1307	Gm19	44590603	44590622	TCTCGTGAAACTTCTATTGCTCA	CTCCCTTCCATTGGTAGCAT
SSR087	BARCSOYSSR_20_0210	Gm20	3942544	3942571	TTGATTGCTCCGTTGAGATG	CTCAATTGTTTGAACGCAAAA
SSR068	BARCSOYSSR_20_0372	Gm20	12656055	12656090	ACTGCTCGATCCACAGGTTC	ATCCAAATCCAAACACGTCC
SWU01001	BARCSOYSSR_01_0001	Gm1	29152	29173	TGCCTTGTGAGGAGAGATCA	CATTCCAACCCCTCCAATTA
SWU01002	BARCSOYSSR_01_0011	Gm1	258442	258467	TTATCCCTGCAGGTTTCCAG	CATTGGTCAAATGCTTGGTG
SWU01003	BARCSOYSSR_01_0021	Gm1	405590	405609	TGGACTTTCTGAAGGGCATT	GCCATGTGGGAATTTTTGTT
SWU01004	BARCSOYSSR_01_0031	Gm1	547306	547337	ATCATTCAAACGTGCTCCCT	TGTGTGCAAGCAATATGGTG
SWU01005	BARCSOYSSR_01_0041	Gm1	783446	783467	TGCGCGTGAAGACAATAAAG	CCTCTTCTGGCCTGTGTTTC
SWU01006	BARCSOYSSR_01_0051	Gm1	896109	896154	TTGGTTCCCACTGCATTAAG	TGACTGGAAGGAAAAGGATTG
SWU01007	BARCSOYSSR_01_0061	Gm1	1116933	1116994	GATTCGCCCTTTAATAATTTGA	CAAAAACAACCATATAAGAAACTGAAA
SWU01008	BARCSOYSSR_01_0071	Gm1	1252147	1252188	AGACGATAGACATGTGGTAGTTCTT	CAATAATATCTAATATGTGCGAATCAA
SWU01009	BARCSOYSSR_01_0081	Gm1	1338849	1338918	CCCTTTGGGGACCATATTTC	AATTTTTATCTCACGATTTCTCACTAA
SWU01010	BARCSOYSSR_01_0091	Gm1	1514448	1514475	TGAAGGAAAAGGAACCACCA	CTTTGGGAGAAGGAGAACCC
SWU01011	BARCSOYSSR_01_0101	Gm1	1769399	1769424	GAGTCATAGACTCATCGTGGTACA	CACATAAATAACATGATGACCCAAA
SWU01012	BARCSOYSSR_01_0111	Gm1	1908127	1908205	GAAAGCCTGACGTGCTCTTA	CCATCAATTGAGTAATTTTTGTTG
SWU01013	BARCSOYSSR_01_0121	Gm1	2071816	2071877	CAAAAGATTCTCTGACACACTTCA	TCTAACACACTGTTTCTGACACG
SWU01014	BARCSOYSSR_01_0131	Gm1	2142502	2142529	GCCCCACCCTCATTTTAACT	TCTTCGCAACACAACAACAA
SWU01015	BARCSOYSSR_01_0141	Gm1	2256543	2256612	ACGAAACGCCTTTTGATGAG	AAATCTTCGGAATCAGGTAATGA
SWU01016	BARCSOYSSR_01_0151	Gm1	2561014	2561081	CACCAACCACAAAACCATGA	CTTTTCCGTCCCGTTTGTAA
SWU01017	BARCSOYSSR_01_0161	Gm1	2666101	2666130	GATTCGAACCCATGACCAAC	GGCATTCTTTTCCTCGTTGA
SWU01018	BARCSOYSSR_01_0171	Gm1	3027193	3027252	AAATGTTTCGTTCCCGTTTG	GGACGACGACCTGGTAAAAA
SWU01019	BARCSOYSSR_01_0181	Gm1	3299972	3300001	CAAAATATTTCAAGGATATCTGCAT	ACAATGACGCGTGATAATCG
SWU01020	BARCSOYSSR_01_0191	Gm1	3515254	3515292	GAAACAGGGCTCCTACACCA	TTGAGCCAAGAGTGGGAGAG
SWU01021	BARCSOYSSR_01_0201	Gm1	3657875	3657940	CACCATTTCTAGAGGCCAGG	CCCTTCCCAACCAACTAACA
SWU01022	BARCSOYSSR_01_0221	Gm1	3958189	3958210	CCAAAACTGAAAAAGGGTTCA	TAATGGGTCGCCCTAATGAC
SWU01023	BARCSOYSSR_01_0231	Gm1	4157804	4157833	TGACCTTCTTTTGGAACCCTT	AATCCTGACTTCGCGCCTAT
SWU01024	BARCSOYSSR_01_0241	Gm1	4435241	4435284	CAACATTTTTCCAAACACGTTAAT	GGAAGTGGTGACCTCCAAGA
SWU01025	BARCSOYSSR_01_0251	Gm1	4623089	4623110	TCCTTCACTTTTTGCCAACC	GAAAGAAACTTTCAATCCAACAAT
SWU01026	BARCSOYSSR_01_0261	Gm1	4820106	4820127	TCTTAAAACATAATGATTGGCTGAA	GAATTGTTAACATTGCCCCC
SWU01027	BARCSOYSSR_01_0271	Gm1	4885754	4885807	TCGGTGAAAAGTGGTACAAAAA	AATGCATGTTTTTACTTATCTTGAAA
SWU01028	BARCSOYSSR_01_0281	Gm1	5019199	5019218	TTTTCATGTCAGGAGGAGGC	CCCCCATTTCCCCATTATTA
SWU01029	BARCSOYSSR_01_0291	Gm1	5301215	5301246	GCATGCAAGGAAATCAGTTTG	GAGCTAAGTTCATCCCTACTCATAAT
SWU01030	BARCSOYSSR_01_0301	Gm1	5434929	5434948	CTTTGCCCTTTGCATGTTTT	TCTACCTCCGATGGATCAGC
SWU01031	BARCSOYSSR_01_0311	Gm1	5577377	5577412	CCCAGCAATAGAAAGGAGAAAA	CCAACTCTCCCATCTTAGCC
SWU01032	BARCSOYSSR_01_0321	Gm1	5898967	5899006	GGGATTTTTCAAAATTGCTACC	TGCTGTGACCCAGTGATGTC
SWU01033	BARCSOYSSR_01_0331	Gm1	6078332	6078367	TGGTTGGGGTTTTGCTATGT	TGGGGTGAGATGAAAAATATCAG
SWU01034	BARCSOYSSR_01_0341	Gm1	6430101	6430130	TTTGCGGGTTTCATCTTCTC	AACAATCCTTCGACACCAGC
SWU01035	BARCSOYSSR_01_0351	Gm1	6736333	6736370	CCATTTTCCGGTAGTGTTTGT	TTGCTTATTCTAATATATGTTTGTCCA
SWU01036	BARCSOYSSR_01_0361	Gm1	6912982	6913011	CCATCTGCATGTGTGATTTTG	TGCCTTATGTTCATTGTGTGTGT
SWU01037	BARCSOYSSR_01_0371	Gm1	7097374	7097427	TGGCCTCACACTATCACGAG	AGCCAAACTTTTAAACAAATCG
SWU01038	BARCSOYSSR_01_0381	Gm1	7329326	7329355	CCAACATAATTTGATCCCTCC	TGATCTCCATTTAATTGTTGTTCAAT
SWU01039	BARCSOYSSR_01_0401	Gm1	8034968	8035030	CTTGGGATTCCTAGCAGCAG	TTTAACTTGGTAACATGAGAGTTGC
SWU01040	BARCSOYSSR_01_0411	Gm1	8446951	8446970	CGAGATTTCAGTGCCTTTGT	GAAGCCATGGAAAAGGATCA
SWU01041	BARCSOYSSR_01_0421	Gm1	8803201	8803220	TTTGTCATTCTTAATTGCTCACAA	GGTTTGAGTGCCCTTGCTAA
SWU01042	BARCSOYSSR_01_0431	Gm1	9063547	9063594	TTGGGATGCGTTGTCTTTTA	GAAAATCATGCCTGGAGATCA
SWU01043	BARCSOYSSR_01_0441	Gm1	9309992	9310013	GATAGCGACAAACGGTGGTT	TTCATTGGCGGGTGTATTTT
SWU01044	BARCSOYSSR_01_0451	Gm1	9486245	9486278	AGGACAGAGGCAAAACAACC	AAGAGAATAACGGCTCCAAAAA
SWU01045	BARCSOYSSR_01_0461	Gm1	9773166	9773203	AACCACGATTCGTCTGAATG	TGGGCGAAAGCTCAATAAAT
SWU01046	BARCSOYSSR_01_0471	Gm1	10560576	10560602	GCATGAGACATGGGGAAGTT	TGCAAATAATTGACCTCCTTCA
SWU01047	BARCSOYSSR_01_0481	Gm1	10994097	10994140	CCAAAGTTTGTGAGTTCCACTG	GGTTGGTTTTATTTGACCTTTTG
SWU01048	BARCSOYSSR_01_0491	Gm1	11219227	11219248	GGGTCGATTTACTTTGTGTGG	TGGAAACAACACAACAGATGC
SWU01049	BARCSOYSSR_01_0501	Gm1	11623664	11623699	AGACTGGCCGAGAGAGACAG	TTTGTTCAAGTGAAACATAATCCC
SWU01050	BARCSOYSSR_01_0511	Gm1	12682322	12682357	TTTGTGCTCGTGTTGTGGTT	TTCTCCATTCAAAGAATGTGCT
SWU01051	BARCSOYSSR_01_0521	Gm1	12863544	12863601	TCCTGCATATAGTTTTTGGATTAGC	CCGCAAAAGAAGGTCTACTGA
SWU01052	BARCSOYSSR_01_0531	Gm1	13066343	13066402	AAAAGGAGTGTGAACTCGGG	GCATGCAACAAGAATCGAAG
SWU01053	BARCSOYSSR_01_0541	Gm1	13795773	13795794	TCTCTTTTAGTCCCTTTTGAGCTT	TTTCCGGTCTCCTGATTGTC
SWU01054	BARCSOYSSR_01_0551	Gm1	15199196	15199261	TGAAAACAAAACCAATCCAAA	TGGGGTCAAATTAATGGAGG
SWU01055	BARCSOYSSR_01_0561	Gm1	16089997	16090046	AAAAGACACCCCCACGTAGA	TGAAAACCACAAATCTGCAAG
SWU01056	BARCSOYSSR_01_0571	Gm1	17996065	17996084	CAAAGCTTAAGAGAAAGTTAGAAATTG	ACGGACATGGAACGAGAAAC
SWU01057	BARCSOYSSR_01_0581	Gm1	18425376	18425417	TCATCTCGAGCATTGAGAAAAA	CAGGCTACCGCTGTTTCAGT
SWU01058	BARCSOYSSR_01_0591	Gm1	18977259	18977308	CCTCTAAAACCTCCATTCAAACA	CTTTTGCTTTTGCCAACCTT
SWU01059	BARCSOYSSR_01_0601	Gm1	20031486	20031505	TGTTAAATTTCCTAACCATCAGG	TTCCAAAACTACCCCGTCTG
SWU01060	BARCSOYSSR_01_0611	Gm1	21454818	21454853	ACGACGATCATGGTGATGAG	TTCAACTAGTTAGCAATCCCCA
SWU01061	BARCSOYSSR_01_0621	Gm1	21850607	21850630	CAAAAGAGCAACAATGGAGGA	ATTTAACAGGATCTCGCCCC
SWU01062	BARCSOYSSR_01_0641	Gm1	23249128	23249173	TGAATTTCTCTTCAATGCCCA	TGATTGGCAAATGAATCTGTT
SWU01063	BARCSOYSSR_01_0651	Gm1	25152132	25152163	GATGGCAGGATGACTGCTTT	ATCTAGTTAAATTGTAGCCGAAAAA
SWU01064	BARCSOYSSR_01_0661	Gm1	25671325	25671390	GCGGTAATTTATAATCAACTTATTTCA	TCTTATCAATACATCGACGTGTCA
SWU01065	BARCSOYSSR_01_0671	Gm1	25836869	25836906	TCAAACAAGCTTAAATAATGCACA	CCGTGAGAATCAACCCACAT
SWU01066	BARCSOYSSR_01_0681	Gm1	26204874	26204951	GCCAAGTAATAAGTTTGGTGTTG	CCTTTTTCATCTTTTCTTCTCCC
SWU01067	BARCSOYSSR_01_0691	Gm1	26525804	26525861	TGCGATTTGTGGATCATTGT	ATGCTTTACCGCCAATTACG
SWU01068	BARCSOYSSR_01_0701	Gm1	26918406	26918435	TCTCCATCGTTTTCGTGACA	TTGCACTTCACGGGTATGAG
SWU01069	BARCSOYSSR_01_0711	Gm1	27273900	27273929	GCTACGTTGAGTTTTGTTTAAGAAT	GGAATTAGTTCCCAAGAATCG
SWU01070	BARCSOYSSR_01_0721	Gm1	27906665	27906733	CCAAAGCCTGGAAACCATTA	TCGAAGCCAGCATGGATAA
SWU01071	BARCSOYSSR_01_0731	Gm1	28208068	28208119	TTTCCTTTTAAAATCTCCTTCCA	TAGCCACCCAAGATCAAACC
SWU01072	BARCSOYSSR_01_0741	Gm1	28486503	28486538	AATACAGATTTACCCACAAGTTCAT	TTATTTTGATTGGTGACAAATATTCTA
SWU01073	BARCSOYSSR_01_0751	Gm1	28667597	28667616	CCCATTGCCGCATATCTACT	GGACCAAGTCGTGCTTTGTT
SWU01074	BARCSOYSSR_01_0761	Gm1	29290990	29291016	GCAGAGGAAGACCCACAAAG	TGCATGCCCTATCTGTGAAG
SWU01075	BARCSOYSSR_01_0781	Gm1	30727846	30727899	GCCACACGGAACACTCTTCT	TCATGTATGACAGTTGATTACAGTGAA
SWU01076	BARCSOYSSR_01_0791	Gm1	31299572	31299623	GCACAATGGAAATCACAAGAAA	GGGAAAGAAAGTGAAAGAAAGGA
SWU01077	BARCSOYSSR_01_0801	Gm1	31693632	31693653	TCAATGTTGTAAGCCAGACCC	TCATGGTATGGTATGGTTGTGAA
SWU01078	BARCSOYSSR_01_0811	Gm1	31899283	31899306	GAATTGAAGCCTGAATTTTGC	CCTACCTAGTGGGATAAGGCG
SWU01079	BARCSOYSSR_01_0821	Gm1	32088487	32088508	TCGTTGAAAGAGGTGAGCAA	TCGAACGAATCTTGTTCCTTTT
SWU01080	BARCSOYSSR_01_0831	Gm1	32610535	32610586	TGGTTCGTTAATTAGGATGTTTGA	CGATGGGTCATCAGGATTTT
SWU01081	BARCSOYSSR_01_0841	Gm1	32861704	32861761	CCGGTGTAATTTGATTCATCC	GTGTCACATGTCATCACCTCA
SWU01082	BARCSOYSSR_01_0851	Gm1	33393982	33394023	TGGTGGGATTACATTCATGC	GTCTCCAGTGTGCCCTTGAT
SWU01083	BARCSOYSSR_01_0861	Gm1	34027341	34027386	CACGCGTAAAGGGAATGTTT	TTTTGGATTGCCAATGTGTG
SWU01084	BARCSOYSSR_01_0871	Gm1	34241781	34241822	TCCCGTTCCACTAATCCGTA	TTGTGTTAATTTGATTTGCGATT
SWU01085	BARCSOYSSR_01_0881	Gm1	34463919	34463960	TCATGATGAATTTTGTGGCA	CACAAGCTAATAAAAATGACCCA
SWU01086	BARCSOYSSR_01_0891	Gm1	34664780	34664805	GGCATTAGGTGTGCAAAATG	TGTGAATAGAACATCAATAATCCAGA
SWU01087	BARCSOYSSR_01_0901	Gm1	35430802	35430863	GCCTTTGAGGAGGAATGTGA	TGATGCTAGCTCAGATGGTGTT
SWU01088	BARCSOYSSR_01_0911	Gm1	35610492	35610533	GGAAAGACTCCGAGCAACAA	GGCGAAAATTCAATTGCTTC
SWU01089	BARCSOYSSR_01_0921	Gm1	35981456	35981511	GCAAATTTGGACAGCAGTGT	CCGGTGACTGGGTAGAATTT
SWU01090	BARCSOYSSR_01_0931	Gm1	36312726	36312767	TGGCCTTTGAACACATTAGC	CAAAATTTGCTGATTGCTTTT
SWU01091	BARCSOYSSR_01_0941	Gm1	36473958	36473991	AAAAATTTATGCGCATTTTCA	TACCCCACAATTTCTAGCGG
SWU01092	BARCSOYSSR_01_0951	Gm1	36550167	36550226	TCTTAGGCATTAAACTGAAATTTTG	TTTGGCTATCCATTAAAAACAATG
SWU01093	BARCSOYSSR_01_0961	Gm1	37216562	37216609	CCTTTATGATGCTTTGAGTTCTCT	CGTAATGTGTTTTGGTGCTCA
SWU01094	BARCSOYSSR_01_0971	Gm1	37622986	37623021	AGGATGGATTGTTGCTCACA	TGAGTGGTGAAACCTTGAAAA
SWU01095	BARCSOYSSR_01_0981	Gm1	38205169	38205194	CTCAAGTGAAGCGAAACCGT	CTGGCTTGTTGACCTGGTG
SWU01096	BARCSOYSSR_01_0991	Gm1	38547162	38547193	GGGACAGAGCCAAAGATGTA	CCCACCCTTCTCTGTCAAAT
SWU01097	BARCSOYSSR_01_1001	Gm1	38704454	38704481	GGGGTTGAATTTCTTGGCTT	TGAGGCCACCGTAAACAAAT
SWU01098	BARCSOYSSR_01_1011	Gm1	39205323	39205354	ATGGATTTGCAAGTGAAGCC	GCAACACTTAAGGGCCACAT
SWU01099	BARCSOYSSR_01_1021	Gm1	39652785	39652837	CCAAGCTCAACGATTAGCAA	TCAACATCTGCATCCAAAAA
SWU01100	BARCSOYSSR_01_1041	Gm1	40499393	40499414	CGCCTTCACACTCAATCAAT	TTCCATGCATGTAGTCAACATTT
SWU01101	BARCSOYSSR_01_1051	Gm1	40582536	40582557	GAGAATCCAAACTCGATTAGCAA	TGTGATTACATTATTTTAAAGCCACAA
SWU01102	BARCSOYSSR_01_1071	Gm1	41819219	41819248	TCACCTATGTGAAAGGAATTTCTAA	TGCATCATTCTAACATCCAAAA
SWU01103	BARCSOYSSR_01_1081	Gm1	42161388	42161429	GCATGATGCATGATCGTTGT	TGGGCTCAATCCTCCTAAAG
SWU01104	BARCSOYSSR_01_1091	Gm1	42350319	42350354	GAATATTTCTTTTGGTGGAGCA	GGTGCCTACATACGCCAAAT
SWU01105	BARCSOYSSR_01_1101	Gm1	42847164	42847201	GCATGAATTTGAGAATTTTTATCG	TGAGGTTTCAGGGAACCAAT
SWU01106	BARCSOYSSR_01_1111	Gm1	43109824	43109843	TCCACAAAGGGAGGCTACAT	TCCACCACTGATTGCACACT
SWU01107	BARCSOYSSR_01_1121	Gm1	43250407	43250454	GGAGGACGTGTTGATTGGAA	TGACTTGCATATGACCATTTTT
SWU01108	BARCSOYSSR_01_1131	Gm1	43446292	43446313	AAGGTCAAGTTGTCAGGATCTGT	TCCAAACCAGATAACTCCCC
SWU01109	BARCSOYSSR_01_1141	Gm1	43600765	43600816	CGAAAGCAGTTGGTGGTCTT	GCCTTGGATGAACATTGGTT
SWU01110	BARCSOYSSR_01_1151	Gm1	43922297	43922354	CAAATGAGGCGGTTGTATGA	TGATTTTCTTTTTGCCTGTTGA
SWU01111	BARCSOYSSR_01_1161	Gm1	44099535	44099592	GACCCAAACCACAGTGCATA	CGATGACTGTTGCATGTCCT
SWU01112	BARCSOYSSR_01_1171	Gm1	44663477	44663506	GACGGTTACGAATCGGAAGA	TCTTCTCCACAACAACGTGC
SWU01113	BARCSOYSSR_01_1181	Gm1	44853282	44853315	CTTTCTTCGATGTCTCCAAAA	TCGAATGTTTTCTTTTTCTTTACG
SWU01114	BARCSOYSSR_01_1191	Gm1	45150875	45150940	GGTATCTTGTGATTGGTCCGTT	CCTTGTATCAGCCATAAGCCA
SWU01115	BARCSOYSSR_01_1201	Gm1	45508505	45508542	CTGCTCTCCTTTGTGCCATT	AAAAAGATATAATGAGAGGGTTTGTG
SWU01116	BARCSOYSSR_01_1211	Gm1	45825484	45825531	GGAGATTCCATCATGTGAAAAA	CAAGGGCACCTCAAATTCAC
SWU01117	BARCSOYSSR_01_1221	Gm1	46263697	46263760	GACGAAATGGCAGTCACAAC	TGCATGCATACTTTTCATTCAC
SWU01118	BARCSOYSSR_01_1231	Gm1	46477986	46478037	AGCACAATCCAATTTCAACCA	AAAAAGAAAACAAATCAATGATGG
SWU01119	BARCSOYSSR_01_1241	Gm1	46744875	46744922	CATATCCAATGTGGAGCTACGA	CCAAAAATGGAAATCGTCCT
SWU01120	BARCSOYSSR_01_1251	Gm1	46880605	46880654	CGCGGTGGATATGAACTAAG	CCCTCATTACACCCTCTTTATTG
SWU01121	BARCSOYSSR_01_1261	Gm1	47134621	47134648	CAAAAATTTAAAGCCAACATTGAA	GTTCATTTGGAAGGGGTCCT
SWU01122	BARCSOYSSR_01_1271	Gm1	47319821	47319840	CCATTCAGCATGTCGTGTTC	GGGAAAAACCAATGTGCCTA
SWU01123	BARCSOYSSR_01_1281	Gm1	47537680	47537723	CCTTTGTCACAGTTCTTTGATTT	TAGAGGGTGAGGCAACATGA
SWU01124	BARCSOYSSR_01_1291	Gm1	47773342	47773418	TTGCTTGGGGCAATACAAAT	AATGCCACTGTGTCCAAATG
SWU01125	BARCSOYSSR_01_1301	Gm1	47926903	47926956	TGGCTTGTAAGTGTCACATATCATT	TTCAACTCATGTCATTGAAAACTATT
SWU01126	BARCSOYSSR_01_1311	Gm1	48160960	48160987	AAATGCATCCCTGCGTTATT	ATTTTTGTGGAAGGCACACC
SWU01127	BARCSOYSSR_01_1321	Gm1	48244936	48244955	AGAACTTTGGAAGGCCTGAT	TTTGTGGTTAAGCTTTTAAGTCCT
SWU01128	BARCSOYSSR_01_1331	Gm1	48449632	48449687	GAATTGGGTGTGAGGTGGAT	TCGAAGGTCTAGTGTTTTTCACTC
SWU01129	BARCSOYSSR_01_1341	Gm1	48638680	48638745	TGCATATCCGACGTAATTTTTG	TTCTTACTTAGCATGAATCAATTTTT
SWU01130	BARCSOYSSR_01_1361	Gm1	48979492	48979557	TGTGTAAGTCAAAAGATAGCGTAAAAA	CCTCGGTCCACTAGACACTTG
SWU01131	BARCSOYSSR_01_1371	Gm1	49204928	49204961	AATTGCTGGTCGTCTGGTTT	TTGCTATCAGTTCATCTCCGA
SWU01132	BARCSOYSSR_01_1381	Gm1	49459631	49459658	CGACAATCTTTTCCCTATGCT	TTCACTCGTTTATTGCACATCC
SWU01133	BARCSOYSSR_01_1391	Gm1	49522814	49522877	CCAAATACTCCCCAGGTCAA	CTGACTGAGCGGTTGAAACA
SWU01134	BARCSOYSSR_01_1401	Gm1	49704911	49704946	CAAGCTCCTTTTCGTTGAGG	TCAACAATGCAACACAAGCA
SWU01135	BARCSOYSSR_01_1411	Gm1	49827821	49827864	CAAAGTTGTTATTGAAGACCCG	TGAATGTTTGGGTTACGGCT
SWU01136	BARCSOYSSR_01_1421	Gm1	50087998	50088019	TGTCACTCCATAAGGGGGTC	TCGTGAAAGGATCCCAAAAC
SWU01137	BARCSOYSSR_01_1431	Gm1	50226072	50226137	GCAAAATATATACGAGCATCGG	TCATAAACAAAGCAGCAAATACG
SWU01138	BARCSOYSSR_01_1441	Gm1	50444519	50444548	AAGTTTGAGTTTGGTTCCTTGG	GCGTGAAATTCATTATCCAAA
SWU01139	BARCSOYSSR_01_1451	Gm1	50614300	50614327	TCCACTTTAAATGTGTGAGTGAGAA	CACCATCAAACTAAATGAGACTCG
SWU01140	BARCSOYSSR_01_1461	Gm1	50936860	50936881	GTGGAAAAGGTTCCCCGTAT	CCTCTACCTCACCGCACATT
SWU01141	BARCSOYSSR_01_1471	Gm1	51160934	51161003	CATGACAAAAATTGGGCTGA	TTAATTCGCTTTGCAACTGG
SWU01142	BARCSOYSSR_01_1481	Gm1	51384402	51384429	ACCATTTCCCCCTTCAAAGT	ACCAAGGCAAAACATCGAAT
SWU01143	BARCSOYSSR_01_1491	Gm1	51631055	51631120	AAGCATGGAGCAAATGTTCA	GCAGCGATCTTATCACCCTC
SWU01144	BARCSOYSSR_01_1501	Gm1	51876083	51876130	AAAACACAAGTGGCAATCCTCT	GCCAATTTTGTGCTGGTCTT
SWU01145	BARCSOYSSR_01_1511	Gm1	52099409	52099438	TCCTCATCTTTCCATTACATCA	CGGAGGGTGTCCGTATAAAA
SWU01146	BARCSOYSSR_01_1521	Gm1	52209298	52209317	TTCTTTTGGGTTGGGCTATG	GAATGCCGTGATTTTTCACC
SWU01147	BARCSOYSSR_01_1531	Gm1	52363412	52363461	TTAAGGGGTACGGGTGAATG	AATATATGATTGCCTTGGACGA
SWU01148	BARCSOYSSR_01_1541	Gm1	52487117	52487140	TGGCCAGATGTGTTTGGATA	CAGTGAAAGCAACTGCAATG
SWU01149	BARCSOYSSR_01_1551	Gm1	52737604	52737623	AAAAGCTTGACATTAAAGATTCGT	TCGAACCGAGTTGAGTTGTTT
SWU01150	BARCSOYSSR_01_1561	Gm1	53045278	53045299	AAAATGGGGAAATAATATGAAAAA	TTAAAATGCCGGTGAAACCT
SWU01151	BARCSOYSSR_01_1581	Gm1	53346267	53346288	TGCTCGGGACTTTCATTTTT	TTTATGACTTCTAAGTCGCAAGATTT
SWU01152	BARCSOYSSR_01_1591	Gm1	53478846	53478875	CCCAACGAGTGGAGCATAAT	CGGCATGAAGTAGCACAGAA
SWU01153	BARCSOYSSR_01_1601	Gm1	53531947	53531982	CAACATGCAACTCTTTCCCA	AAGCATTGAGGGATTTGGATT
SWU01154	BARCSOYSSR_01_1611	Gm1	53667476	53667497	TGTCATCCACCAAAAAGTGAA	TCATGCGCATAAACCCATT
SWU01155	BARCSOYSSR_01_1621	Gm1	53775101	53775124	CAAAGCACACGCCTCCTAAT	TTGCAAACATTCGCTTTGAC
SWU01156	BARCSOYSSR_01_1631	Gm1	53916623	53916652	TGAAACATTTTCATCCTCTCCA	TGATAAAAATTGGATTACCGAAAAA
SWU01157	BARCSOYSSR_01_1641	Gm1	54006075	54006128	GGGCAAGTTTTCACCTACCA	AGTGGGCAGAACTAGCCAAA
SWU01158	BARCSOYSSR_01_1651	Gm1	54182424	54182481	GGGTGGTTTTGCAATCTACG	TCCCTTCAGCAACCTTAATCA
SWU01159	BARCSOYSSR_01_1661	Gm1	54385807	54385832	ATAAGCAGACGGACCAGCAG	TCAACTCAAGTCAATAAAATCCCA
SWU01160	BARCSOYSSR_01_1671	Gm1	54579818	54579875	AAACACATCAGAAAACCATGAAA	TGCATTGCAAAACTACAAATGTC
SWU01161	BARCSOYSSR_01_1681	Gm1	54832828	54832849	CCCCACACTCCACAGTTTCT	TGAAACAGCCAAATAGCGTG
SWU01162	BARCSOYSSR_01_1691	Gm1	55134930	55134975	GGAAGGAAAAGAAAATGAAAAACA	CCAGTAATGTTACACACACACACAC
SWU01163	BARCSOYSSR_01_1701	Gm1	55433175	55433224	CCCTCAATCCTGTGTTTGCT	CTTGACATATGCTTTGCCGT
SWU01164	BARCSOYSSR_01_1711	Gm1	55516827	55516919	CCCCTGAAAAATCGTGTTGA	CCAATCAGCTTTGTTTGATTTG
SWU01165	BARCSOYSSR_01_1721	Gm1	55858742	55858771	TCACCATGCCTAGACAAATAGAAA	GAGATGAGAGAAGAGGGAGCA
SWU02001	BARCSOYSSR_02_0001	Gm2	12099	12122	TGTGGGTGTGTGGACTCATT	GTTGATCCATGTAGCCGACC
SWU02002	BARCSOYSSR_02_0011	Gm2	414910	414975	CATGTCATGATGGCGTCAAT	TCTGTATGGAAAGGTCAACGA
SWU02003	BARCSOYSSR_02_0021	Gm2	552238	552285	TCATTGACTTGTATGCGTTGG	GAAGCAACGCTGGTATCCTAA
SWU02004	BARCSOYSSR_02_0031	Gm2	666090	666129	GGTTCAAATGACCTTTTTATCTTTT	TGTTGACAAAGGTTTGTTTTGG
SWU02005	BARCSOYSSR_02_0041	Gm2	782741	782796	CGGACGAGATTTTAAGGTAAGG	TTTTCCTTTAATATTTATAGTCCCAAA
SWU02006	BARCSOYSSR_02_0051	Gm2	923784	923811	GAAAATCAAATACGTCCGTAATCA	GGAGTGCAAAAATGACAATGC
SWU02007	BARCSOYSSR_02_0061	Gm2	1122853	1122892	AGGAGTTTCAACAACGGTGG	CCGAGTCAAATTAAAGTGGTGTT
SWU02008	BARCSOYSSR_02_0071	Gm2	1327174	1327197	GCCCAAACAGAAGGTTGAAA	GGGGTCTTCACCTGACTCAA
SWU02009	BARCSOYSSR_02_0081	Gm2	1620179	1620224	TGCACCGCGTTATTTTATGA	GTGGTTCCCATTTGCATCTT
SWU02010	BARCSOYSSR_02_0091	Gm2	1676874	1676915	CCATGCATAAGCTAATTTTAAATGC	AAAAATGTTTTAGCTGGGATTTTT
SWU02011	BARCSOYSSR_02_0101	Gm2	1813811	1813860	GAGACTCCCCCTCAAACCTC	GGGCATTGATCAGCAGTTTT
SWU02012	BARCSOYSSR_02_0111	Gm2	2011867	2011896	GAGTCGCAAGAGAGACAGGC	GACTTGAGATCGAGGACGGA
SWU02013	BARCSOYSSR_02_0121	Gm2	2110547	2110604	GCAGAAAAGGATAAGGGTCG	CTAGGTGGGTCGTGCCTAAA
SWU02014	BARCSOYSSR_02_0131	Gm2	2252360	2252379	TTTCTTAATACAAAGAACCAGAGAGA	CTCATCTTGCCGTGACTTGA
SWU02015	BARCSOYSSR_02_0141	Gm2	2403665	2403702	TCAATTGACATGATTCTTACATTTACT	GCGCCAAAAAGAGTGAACA
SWU02016	BARCSOYSSR_02_0151	Gm2	2554746	2554809	CAGCTCTTATACATAGACCCACACA	AACAACAAATTTGAGATGAGCA
SWU02017	BARCSOYSSR_02_0161	Gm2	2748063	2748098	GCCAATCCTATCTAATGGCA	TGAGGAATTTGAAATGCATGG
SWU02018	BARCSOYSSR_02_0171	Gm2	2913199	2913252	TTTTCAGCACGTTTGGCTTA	GCGCCCGTTGATATATACACTT
SWU02019	BARCSOYSSR_02_0181	Gm2	3072474	3072507	TGCATAGGTCCCCTTATCAA	GTTTGGCCCCCTATCAATTT
SWU02020	BARCSOYSSR_02_0191	Gm2	3330039	3330092	TTCCCAGCTCTGAAACTTCTTT	GCTTAATGTTTGGGGTTCCA
SWU02021	BARCSOYSSR_02_0201	Gm2	3668476	3668501	TTCTCTATCACTGCATCCAAGG	CACTAATTTTAACCATTGGCTGTT
SWU02022	BARCSOYSSR_02_0211	Gm2	3919085	3919104	GTCATCGACGTCCATCTCAG	GGATGAAAAGAGAGATTGGTCC
SWU02023	BARCSOYSSR_02_0221	Gm2	4039606	4039649	AAACTGATCCTATTTGTGCTTTTT	TGAGAAAGAAGAAGTCTGTCACC
SWU02024	BARCSOYSSR_02_0231	Gm2	4142097	4142150	TTGACGTGTCCAATGTTAGGTT	TCATTTGGGTTCAAAATCAATC
SWU02025	BARCSOYSSR_02_0241	Gm2	4483645	4483666	ATTGAGTGTGGTCGTGTGGA	CCTTTTTGCCAAGTGATTCAT
SWU02026	BARCSOYSSR_02_0251	Gm2	4684873	4684916	TGCACGATAATATCCGAACG	TGATTGGTCGAGGTTCATCA
SWU02027	BARCSOYSSR_02_0261	Gm2	4809575	4809598	TGAATCTATTTCCATTTGCACC	GTGGGATAAGGCGTTGTTGT
SWU02028	BARCSOYSSR_02_0271	Gm2	5027871	5027890	CCCCTAGCCACTGAAAGTGT	TGTGTTAAACATCGCCGGTA
SWU02029	BARCSOYSSR_02_0281	Gm2	5212661	5212686	GTCATTGACCCAAGAGGGAG	TGCTTTTGATTTGATTTTTGGA
SWU02030	BARCSOYSSR_02_0291	Gm2	5360079	5360098	ACGCTTCCTCGTACGTCAGT	TTGTCCAGTGGCTTGAAATG
SWU02031	BARCSOYSSR_02_0301	Gm2	5515730	5515763	TCTTGACCAATCGTCCACAA	TTCTACGGTTCAGCTATCGTG
SWU02032	BARCSOYSSR_02_0311	Gm2	5642970	5642991	CACGCAGTGGTAAACCTGAA	AAATTCACGCACACCAGTCA
SWU02033	BARCSOYSSR_02_0321	Gm2	5816947	5816968	TGGATGGTTTGATTTTTCATCTT	CAAAGTAAAGGCATTCTCAACAAA
SWU02034	BARCSOYSSR_02_0331	Gm2	6118433	6118452	GTAGCAGGGCCGAAATGTTA	GTGGAAGAATGGGTGAATGG
SWU02035	BARCSOYSSR_02_0341	Gm2	6325643	6325690	AAACTTCATAACAAATTAAGGGTGTAT	TTCAAAACATCTTCTCTCCCTTTC
SWU02036	BARCSOYSSR_02_0351	Gm2	6510470	6510521	ATGTATGACACGGCAACACG	TGGCTCTCCATCCTAGTGCT
SWU02037	BARCSOYSSR_02_0361	Gm2	6626684	6626707	AAACTCTTCTGTTGAGTCAAGCC	CAATTGAAGTTTTCTTGCTTTCTTC
SWU02038	BARCSOYSSR_02_0371	Gm2	6739830	6739871	AAAAATCATTGTCAAATTCTGGA	CAAACTGAGTTCATTGATGTTGA
SWU02039	BARCSOYSSR_02_0381	Gm2	6862988	6863021	GGTACAATCATGCAAACCCA	GGTGGATTCTCTCAGGTGGA
SWU02040	BARCSOYSSR_02_0391	Gm2	7028637	7028686	GAACCAGCTAGCCACTTCAAA	CGTGTTTATATATATTCGTGCGG
SWU02041	BARCSOYSSR_02_0401	Gm2	7116811	7116860	ACAGTGCCCAAAAACCTCAC	CCTCAATTTTCCCTTCATGC
SWU02042	BARCSOYSSR_02_0411	Gm2	7216721	7216774	GTTGGATCGATGGTGAAAGG	TGAACTTGAAATCATAAACATCAACA
SWU02043	BARCSOYSSR_02_0421	Gm2	7401725	7401788	CTTCTCGCACGATCAAGTCA	GCATCAAAACCAAGTTTAAGCA
SWU02044	BARCSOYSSR_02_0431	Gm2	7716736	7716783	TGGCAGGTGAGTGTAGTTGC	GGTGACAAATCCGGAGAAGA
SWU02045	BARCSOYSSR_02_0441	Gm2	7913042	7913079	TCGGTAAGATCGAGAATCGC	CACAGAATCGCATGTCGTCT
SWU02046	BARCSOYSSR_02_0451	Gm2	8114286	8114355	CTGCCCCTGCCTTATCATT	AGTCCCCTCCCTTGTTTGAT
SWU02047	BARCSOYSSR_02_0461	Gm2	8395970	8396011	ACACGACACGCCTTCCTAAT	TCGACAATCTATTCGTTTGCAT
SWU02048	BARCSOYSSR_02_0471	Gm2	8694388	8694443	TTAAAAACCCAAAAATCAAATTACA	GAAAATTCTTCAAAATTAGCATTCAA
SWU02049	BARCSOYSSR_02_0481	Gm2	8808539	8808568	GCAGTCCCGGGTTACCTTTA	AAATATGTGAGTATATTAGCAATTCCC
SWU02050	BARCSOYSSR_02_0491	Gm2	9232743	9232812	TCCACCACACATACATTTTTCAA	TGAGGTGCAATGATGGTGAT
SWU02051	BARCSOYSSR_02_0501	Gm2	9384930	9384987	GAGGCAAATCTCTTCCCTCA	TGTGTTTGCTTGGAAAATCCT
SWU02052	BARCSOYSSR_02_0511	Gm2	9642662	9642694	GGCCACATGCTTGAAGAACT	AGCAGCCCGTGAAGTACCTA
SWU02053	BARCSOYSSR_02_0521	Gm2	9951422	9951445	GGATTCCTGTTTCTCGTTTCAA	CACCATTTGCAGAGGTGAGA
SWU02054	BARCSOYSSR_02_0531	Gm2	10140431	10140450	TAGTACGTCGAAGGCACGGT	AACCATGGGCTCTCAATGAA
SWU02055	BARCSOYSSR_02_0541	Gm2	10346484	10346533	TGCATCTGCCAAATGAGTAA	AAACAGGTGGGGTTCTTTCA
SWU02056	BARCSOYSSR_02_0551	Gm2	10518139	10518204	CGCAAAATCTTGTGGGAAAT	CCCCTCCAAGCATAGACTCA
SWU02057	BARCSOYSSR_02_0561	Gm2	10733575	10733622	TGCTCATGTATGGTGGGGTA	TTGGGTTCTAAACCTAAACTAATTAAA
SWU02058	BARCSOYSSR_02_0571	Gm2	10958557	10958604	AGGCCATCCTTGTAACCAAA	TGTGGGTCACACTCGTCACT
SWU02059	BARCSOYSSR_02_0581	Gm2	11214801	11214856	TGATCATTGCATAAAAACACG	TTGAGGGTGAAATTTTAAAGGAA
SWU02060	BARCSOYSSR_02_0601	Gm2	11462650	11462671	GGAGGTCATCATCCTGTGGT	TTCTTTGTGTTGATGGTATCACG
SWU02061	BARCSOYSSR_02_0611	Gm2	11667966	11667997	TCATGAATGACGTGGTGGTC	GCCTTGGCTCCCTTATTTTT
SWU02062	BARCSOYSSR_02_0621	Gm2	11819679	11819734	AAACCAACCTTAATTTCATCAAAGA	TGTTTGTTTTCAGGTTAAGAAGC
SWU02063	BARCSOYSSR_02_0631	Gm2	11975752	11975781	TGGTTTAAAAATTGTGGAGACAAA	TTGTGATTGAATGATGGAGTAAGA
SWU02064	BARCSOYSSR_02_0641	Gm2	12083857	12083876	CTTAGCAAAAGATGTGCCGA	TGAGGTCCATTAATTCGTTCC
SWU02065	BARCSOYSSR_02_0651	Gm2	12211927	12211978	TGCCTCACACGCTACACATT	TTGCACAATGATAGGCAAGAG
SWU02066	BARCSOYSSR_02_0661	Gm2	12608004	12608057	TGAGGCTTGCCCATAAACTT	GCAAAATGTATTTGCCTCAAAA
SWU02067	BARCSOYSSR_02_0671	Gm2	12787936	12787981	TCACATGTTGAAAATCCCCA	TGCTTAATGTGGATCTTGATGG
SWU02068	BARCSOYSSR_02_0681	Gm2	13066449	13066520	GGCTCAAAACTCCACTTATGTCTT	CGGGTCCTGAAATGTAGGTG
SWU02069	BARCSOYSSR_02_0691	Gm2	13503032	13503075	CGAGTAGCCTCCCACATCAT	CCATTCTTGTCAGGCAACCT
SWU02070	BARCSOYSSR_02_0701	Gm2	13673704	13673725	CTCCCTCGCTGTAAAATGGA	AAAACGGGCCTTGATTGATA
SWU02071	BARCSOYSSR_02_0711	Gm2	13805246	13805287	GACAGGTGCAGATGTGTTTGA	TGGAACATGAACAGGAGACAA
SWU02072	BARCSOYSSR_02_0721	Gm2	13986055	13986096	TCTGCCATATTCACTGGTGG	TCGAGTTGTCTGTGTGCCTC
SWU02073	BARCSOYSSR_02_0731	Gm2	14206739	14206762	AAGAGGGTGAAAGGAAGGGA	TCTTGAAGGAAGAAAATGGTGA
SWU02074	BARCSOYSSR_02_0741	Gm2	14360346	14360367	CAACAGAGCAGAAGCAGTCAA	CCTCTCTCTCCCCCTCTGTC
SWU02075	BARCSOYSSR_02_0751	Gm2	14548985	14549012	TTTGAGGAAAGCCATCTTGC	CCTAAAAAGCCGAAACTTTTAAT
SWU02076	BARCSOYSSR_02_0761	Gm2	14826667	14826688	TGTTTTCTGCATCGTCCTTG	GCCATCCATCAGGGAGACTA
SWU02077	BARCSOYSSR_02_0771	Gm2	15048557	15048620	TCCCTTAGCGTGGAAACTAAAA	GGGTGAATCTCGTCAAAAGTT
SWU02078	BARCSOYSSR_02_0781	Gm2	15198229	15198262	TCCCTTAAATAATGTTTTGTGCTC	GGGATACGAAAATGCCTGTG
SWU02079	BARCSOYSSR_02_0791	Gm2	15398970	15399003	AATTGAGGCAAACATGGAGG	TGTGTTTTGTTGGGTTGCAT
SWU02080	BARCSOYSSR_02_0801	Gm2	15525406	15525429	GCCAATGGAGTTTGAGCTGT	CAAATTGCTAACATGCTTCTTCT
SWU02081	BARCSOYSSR_02_0811	Gm2	15628843	15628888	CACCCTAATAGAAACAAATAAGTCAGG	CATTTCATCAGTGTATCCCATCA
SWU02082	BARCSOYSSR_02_0821	Gm2	16286957	16287008	GTTTCTCTTCGCTCCTTCCC	TCTCTCACTCAGGACCCACA
SWU02083	BARCSOYSSR_02_0831	Gm2	16662840	16662939	TGTTTGGGGCCGTAGAGTAG	CTCTATCTTATCGGGCAGCG
SWU02084	BARCSOYSSR_02_0841	Gm2	17360866	17360911	GGAGAAGCAAGCATCTGAGG	TTGTTTGTTGGGAGAGGTGTC
SWU02085	BARCSOYSSR_02_0851	Gm2	18263075	18263132	AATTTCAACAATTTTATATCAACACCT	TCAACCCAAAGTACCGAAAA
SWU02086	BARCSOYSSR_02_0861	Gm2	20814534	20814559	TTGAGATGAGCATGATGGGA	AAGGGACAAGAATCAGGCAT
SWU02087	BARCSOYSSR_02_0881	Gm2	24874071	24874100	CCAAACCAACCACAACATGA	GCCTTGGAATGTTCCATCTT
SWU02088	BARCSOYSSR_02_0891	Gm2	26001304	26001343	GGATGGATATTTTCCCGGTT	AATTTTGGGGAAGGAAATGG
SWU02089	BARCSOYSSR_02_0911	Gm2	27422529	27422596	AGCCGAACTTGAGTTGTGTTT	AGGGCCACAAGGTATGACAA
SWU02090	BARCSOYSSR_02_0921	Gm2	27674628	27674666	TGTTGCTTTGATCCTGAAGGT	GAGTTGGGCCACATCTGAAC
SWU02091	BARCSOYSSR_02_0931	Gm2	27999201	27999230	TCATAATATAAATATTGCCCCCA	GGTGAAGATAAAAGAAGGTAGATTGAA
SWU02092	BARCSOYSSR_02_0951	Gm2	29013927	29013953	TCCGGTCCGTATGGTCTAAT	TGATTCTGTTAGGAAATTGCAGA
SWU02093	BARCSOYSSR_02_0961	Gm2	29594946	29594969	AAATGAATCTTTTTCAAGGGAAT	ATGCCTAGTGGGCTGTCTTT
SWU02094	BARCSOYSSR_02_0971	Gm2	29894105	29894138	TTGTGTTTGTGTGATAAATGTCAA	TGAAATCAAATTGTTAGCTTTGTT
SWU02095	BARCSOYSSR_02_0981	Gm2	30126230	30126275	TTTGGATTAAGTGGGGAGGA	TACTGATATTTGGCCCCACG
SWU02096	BARCSOYSSR_02_0991	Gm2	30672768	30672833	TGCAACATGCATAAGGGTTT	GCAGATTTAACAATCTCCCCC
SWU02097	BARCSOYSSR_02_1001	Gm2	30983157	30983210	CCAAGTCAAGGGGGTACCTT	TGTTCACCAGGAAGAAGCG
SWU02098	BARCSOYSSR_02_1011	Gm2	31418877	31418906	CATGAGACACAAGGATAAACCTG	GACACCAATTGATATTTGATTTTTG
SWU02099	BARCSOYSSR_02_1021	Gm2	31819454	31819475	ATTTACCATTATGCCGCCAC	TCTCTGGACTGCTGCAGATATT
SWU02100	BARCSOYSSR_02_1031	Gm2	32117229	32117255	AAGTCAGCACCCCAAACAAC	CTGCTTCGTCTTCGCTTCTT
SWU02101	BARCSOYSSR_02_1041	Gm2	32377273	32377334	CGTCATATATAGGTGCATGCGT	TCATACACACGCAAGGTACAA
SWU02102	BARCSOYSSR_02_1051	Gm2	32710942	32711005	TCTTGTCCTCGCTCTTGATTC	ATCCCATCACACATGTTCCA
SWU02103	BARCSOYSSR_02_1061	Gm2	33189492	33189539	TTTTCGTCTTCCAACTTCACTG	AGGTTTGACGAAGAAATCAAAA
SWU02104	BARCSOYSSR_02_1081	Gm2	34024984	34025037	GGGCCGGGGTTAAATATTAG	TTGGGAAAAGGAAAGGATGT
SWU02105	BARCSOYSSR_02_1091	Gm2	34211365	34211440	TGATAGTTATTTTTACCTTCATCCAAA	TTTAAACAGCTTGAATTGGAAAA
SWU02106	BARCSOYSSR_02_1101	Gm2	34658028	34658089	TTGCAAAAGCAACAAAATGA	TTGCTAAGTTACGCAGCCAG
SWU02107	BARCSOYSSR_02_1111	Gm2	35289288	35289336	TTCAACATGTGAATCAAGAATCTAA	CATCACATGTGCACCAAATCT
SWU02108	BARCSOYSSR_02_1121	Gm2	35454910	35454975	GCTACAAATTGCGGCTGAA	CGATATCCAATTCCAAGAGCA
SWU02109	BARCSOYSSR_02_1131	Gm2	36705850	36705869	TGCTATGGTTCATCTCATGCTT	GCAACCTTTGTGTCCAGCTT
SWU02110	BARCSOYSSR_02_1141	Gm2	37296750	37296775	CGTACAAGGAGCGAAACCAC	TTCCTTCCATTGTTGCCATT
SWU02111	BARCSOYSSR_02_1151	Gm2	37947942	37947993	TCTGACACCTGAAAGGGAAAA	TCTCCTCACTTTCTAGTCACTCCA
SWU02112	BARCSOYSSR_02_1161	Gm2	38264761	38264800	GACCCACCATCAATGTACCA	TTCTGAATCACCCAATGCAA
SWU02113	BARCSOYSSR_02_1171	Gm2	38603482	38603505	TGTTCAAATATCACCACTCTTTCAA	TGGGAGATAAAGGAAATGACAA
SWU02114	BARCSOYSSR_02_1181	Gm2	39266039	39266082	TGGAATTTCATATTCATTCCCT	CATTTATGATAGGATCATTTAGGCA
SWU02115	BARCSOYSSR_02_1191	Gm2	39532173	39532222	AAGGGCCCATTATTCTGTCA	AGTTTGGCACACCAAAGGAG
SWU02116	BARCSOYSSR_02_1201	Gm2	39833534	39833583	TTGATTTCCTTTGTTAGGGGAA	AAAAAGGAAGGAATTGCATAAAAA
SWU02117	BARCSOYSSR_02_1211	Gm2	40037766	40037795	AGGTGTAGCGGAGATGAGGA	CTTGAGCCTACCTGACCGAG
SWU02118	BARCSOYSSR_02_1221	Gm2	40099818	40099871	TCAGCATGTCGACCTTATCCT	GAAATAAAGGTGAAAAAGGTAAACTGA
SWU02119	BARCSOYSSR_02_1231	Gm2	40337110	40337151	ACAATTTTCTTGAACAAAGTGATAAA	TTGTCAACATGTTTAACAGGCA
SWU02120	BARCSOYSSR_02_1241	Gm2	40686244	40686309	TGGTTCAGATTTGGTTGCCT	AGCAACGCGATCGTTTCTTA
SWU02121	BARCSOYSSR_02_1251	Gm2	40863657	40863708	GATCCCAAAATGCGTTTCAT	TGGGAAAAGTTTGACAGCAG
SWU02122	BARCSOYSSR_02_1261	Gm2	41117332	41117359	TAAGGCAGCGAAAAAGGAAA	AAAGTGAGAGGGAGGGGAAA
SWU02123	BARCSOYSSR_02_1271	Gm2	41344873	41344899	TGAAATTAAACGTGAGTTCAAAAC	GGAAAGGTAATGGGTTTTATTGG
SWU02124	BARCSOYSSR_02_1281	Gm2	41615674	41615699	CAAACACATTGGTCTGCATAAAA	AACTCCCTTCCACTATCCCA
SWU02125	BARCSOYSSR_02_1291	Gm2	41925553	41925588	TCAAAATGTCAGCCTCCACA	ATTGCCCTTGTTCATTTTCG
SWU02126	BARCSOYSSR_02_1301	Gm2	42205573	42205616	TTCGCGCACTCTTTGTTTTA	TTTTGACGATAGCAACGACG
SWU02127	BARCSOYSSR_02_1311	Gm2	42513145	42513206	GGAAGTATACTGTTTTGGTGGGA	ACAGTTGTCTCCATATGCAATTT
SWU02128	BARCSOYSSR_02_1321	Gm2	42650084	42650103	TTAATCCACGTAACCCTGCC	TCCTACCTTAGAGGGGGAAAA
SWU02129	BARCSOYSSR_02_1331	Gm2	42785652	42785683	GGAGATGGATTTCTCACCCA	TTGATGACTGGTCTCCCCTC
SWU02130	BARCSOYSSR_02_1341	Gm2	42993075	42993100	TCCATTGCAATCCTACCATGT	TGTCTTTGCAAATGAGAAATGC
SWU02131	BARCSOYSSR_02_1351	Gm2	43112127	43112196	TCGATATCCCCCGAAAAGTT	AGCAATCACACGTAAAATTCG
SWU02132	BARCSOYSSR_02_1361	Gm2	43284823	43284886	GCCGTCTCTACTTTACTTTGAGG	TTTTAAAACGAGTGTGTCATCTTT
SWU02133	BARCSOYSSR_02_1371	Gm2	43480459	43480498	GCTTGCTGATTGAAGGTTGA	TGTTAAGTACATGACGTGTCCAA
SWU02134	BARCSOYSSR_02_1381	Gm2	43688548	43688571	ATGTGACAAGGTGGAACCGT	AGCGACATGAACACTACCCC
SWU02135	BARCSOYSSR_02_1391	Gm2	43930177	43930204	ATGGTGGGGTGAAGAGTGAG	AGCCACTTGCCCTTTCTGTA
SWU02136	BARCSOYSSR_02_1401	Gm2	44108537	44108558	ATGTGACACCCCAAAACGTC	ATGTGTGTGTGTTGTGCGTG
SWU02137	BARCSOYSSR_02_1411	Gm2	44312252	44312285	TTCATGTAAGCATCCCCGTT	TGTCATCTTATGAGATCCTCTCCA
SWU02138	BARCSOYSSR_02_1421	Gm2	44668763	44668792	ACCCAACATAACAGGCCAAG	CCACATTGTTCAACCCACTC
SWU02139	BARCSOYSSR_02_1431	Gm2	44793971	44793996	CAACCACGTGTATTTCCCCT	CCCACAAGAATAAAAACAAACAA
SWU02140	BARCSOYSSR_02_1441	Gm2	44999101	44999158	TAACTCCTTTCCCCCAAAAA	CCATCCTGAAAATTACGGTGA
SWU02141	BARCSOYSSR_02_1451	Gm2	45169149	45169202	TTCTCAAATTACCCCTAACATCAA	CTTTGTCTCCACGCAAAACA
SWU02142	BARCSOYSSR_02_1461	Gm2	45298874	45298893	TGCGGCATTTATAAGCAAGA	CTGCATTGGGGTTTTTGACT
SWU02143	BARCSOYSSR_02_1471	Gm2	45411954	45412023	TGTTGCCAGTTGTTGCTGAT	GCTCCAAGAGAGCAGTCGTT
SWU02144	BARCSOYSSR_02_1481	Gm2	45453406	45453465	CAAAACTGAAAAAGCAGCCA	TTTGATCCAATACTCGCTTTGA
SWU02145	BARCSOYSSR_02_1491	Gm2	45567714	45567749	GACAGAAGGGGTACCAATCG	TTCATCTTTGCCTCTGACCC
SWU02146	BARCSOYSSR_02_1501	Gm2	45700260	45700283	GGGAAAAATCCAACCTGGAC	CCCTAATTTGGTTCTCACCC
SWU02147	BARCSOYSSR_02_1511	Gm2	45858500	45858555	TCTATCATTTTCCTAATTGAAACATTC	GGAGATTTACGAAAATAGCTATGGA
SWU02148	BARCSOYSSR_02_1521	Gm2	46180770	46180847	ACCCCGCTGACAAATATAGG	AGGTTTGACGAGAAAATCAAAA
SWU02149	BARCSOYSSR_02_1531	Gm2	46283773	46283798	TGACTAGGGATGGATATAAGTATGGA	GACTTGAGATTTGAGAGAGAGCA
SWU02150	BARCSOYSSR_02_1541	Gm2	46353748	46353789	AAACCGACCAGCTGAAGAAA	CGTCGTGACACATCCATAAAA
SWU02151	BARCSOYSSR_02_1551	Gm2	46558632	46558653	TCATGCTATTTTTGTCCCTGTTT	TTCCGGAACAGTTGCATATT
SWU02152	BARCSOYSSR_02_1561	Gm2	46719808	46719827	TGCCGTAATCAACATGCCTA	CAATTGTGCCTCATTTGGTG
SWU02153	BARCSOYSSR_02_1571	Gm2	46849716	46849747	GTCAAGCAGAAACCCAAACC	TTTCATTCGATGCCTGACAC
SWU02154	BARCSOYSSR_02_1581	Gm2	47090310	47090333	TTGAGGTTTGGCCGTATTTT	GCCATTTTCATTTAATATTCTCCA
SWU02155	BARCSOYSSR_02_1591	Gm2	47224517	47224576	TGTTTGATACCAGTTTTGATTGG	GCACTCACGCTGATTGTCTT
SWU02156	BARCSOYSSR_02_1601	Gm2	47394657	47394689	AGGACCTGAGAGTCCCCAAT	TGAAACGAGGGAGCTGAGTT
SWU02157	BARCSOYSSR_02_1611	Gm2	47487194	47487215	GCAAGTCAGTCAGACCACCA	AGCGTTTTACACGGCTGAAT
SWU02158	BARCSOYSSR_02_1621	Gm2	47708053	47708082	TCAGCCATATATATTTTTCCTAAGGTG	TTATTTTACATTCAATCATTGGTGA
SWU02159	BARCSOYSSR_02_1631	Gm2	47852308	47852424	GCTTCGGCAATCCATCTTTA	GGGTCATATAGGAGTGATGATGTG
SWU02160	BARCSOYSSR_02_1641	Gm2	47977950	47977975	TGCGCTAGGTTCTCCATTTT	ATCAACGTGTCGCTTTCACA
SWU02161	BARCSOYSSR_02_1651	Gm2	48137444	48137471	CAGTGATTATATTGTTGGTAACGG	TGTAGTAATTGTTGAAGTTACACGAA
SWU02162	BARCSOYSSR_02_1661	Gm2	48289550	48289615	GGAGGCGTGATAGCATTTTG	TGTTGCAACCTTGTTCTGTTTT
SWU02163	BARCSOYSSR_02_1671	Gm2	48483632	48483685	TCAAAAACCAGTTGGCATTG	ATGGCCAAACATCTGCATCT
SWU02164	BARCSOYSSR_02_1681	Gm2	48621716	48621761	CATTGAAACATACAGAGACTACAGGAA	TGATGATTTGTTGATATGACATTTAG
SWU02165	BARCSOYSSR_02_1701	Gm2	49118165	49118230	TCAGACCATTACACTCGGGTC	TCTTTGTTGACACATATCTCCCAT
SWU02166	BARCSOYSSR_02_1711	Gm2	49288881	49288904	AAGAAGAGGAGAGGGTTCGC	TAAACCCCACTTCCATTCCA
SWU02167	BARCSOYSSR_02_1721	Gm2	49453404	49453427	GGTGAAGACACAAGGATGGC	ACGCTTGGTCTTTCTTCTGC
SWU02168	BARCSOYSSR_02_1731	Gm2	49655032	49655115	TGGCCTCTGTTTTGGAATTT	ACCCCGCTGCTTCATATCAT
SWU02169	BARCSOYSSR_02_1741	Gm2	49803467	49803490	TCCGGGAACTGGTTAACAATA	TGCAATGCATAGAGCCGTAG
SWU02170	BARCSOYSSR_02_1751	Gm2	49884147	49884166	TTGCATCTGGAATTGACTGAA	GGTGATTATGTTTGAATGCTTGTT
SWU02171	BARCSOYSSR_02_1761	Gm2	50141627	50141670	AACCGAGTTTGGTTCGATTC	TGCTGCTTGATGATGAGGAC
SWU02172	BARCSOYSSR_02_1771	Gm2	50294927	50294956	CAACATATGCTTCCGTGTGG	ATGTGTGCCTTGCTTCTGTG
SWU02173	BARCSOYSSR_02_1781	Gm2	50672900	50672947	AGGTGTGCAAGGAGAAATGG	TTCGAACAGCAAGAATAAATGC
SWU02174	BARCSOYSSR_02_1791	Gm2	50802885	50802922	TCTGGTTAGATCCGATTCTTTTT	GGGAAGAGGGGATACCGTAA
SWU02175	BARCSOYSSR_02_1801	Gm2	50970677	50970714	TCACTAATCACAACAACCCAAA	CGACCGGTGTGTTTAAGGTC
SWU02176	BARCSOYSSR_02_1811	Gm2	51167957	51167976	CCCGTGAACTTTTTGAGCAT	GGTTAATCAAGCCACCCCTT
SWU02177	BARCSOYSSR_02_1821	Gm2	51381166	51381195	CACGGTTCCAGGTGAACTTT	TTTGACCAAAATCAACTCAAAA
SWU02178	BARCSOYSSR_02_1831	Gm2	51535344	51535383	GCATGGAAGCAAGGTTGAAT	TTCACATACTTCACGCCAGG
SWU03001	BARCSOYSSR_03_0001	Gm3	31493	31524	AATTGAACGGTTTAACAAGCTG	TTTGAAGAAGATAAATGAACATGG
SWU03002	BARCSOYSSR_03_0011	Gm3	205215	205241	CCTCACAAAATGGCCAAGAT	AGAAAGCGAAGCAAAGCAAA
SWU03003	BARCSOYSSR_03_0021	Gm3	464000	464065	ATCATATCCACGTGGCAGTC	CAACGTTCAATATTGGGTTGA
SWU03004	BARCSOYSSR_03_0031	Gm3	673472	673513	AAGAAAAGTTGGTTTTTACATGGT	TCTTCCCACCCCATTCTTTT
SWU03005	BARCSOYSSR_03_0041	Gm3	720413	720454	CAATTATAGGCGGGAGTTTTT	CTGATGCTGCAAAAGAGGAA
SWU03006	BARCSOYSSR_03_0051	Gm3	850778	850799	CGAATTTTGTGTTTGTAGGAGC	CCCTATTGATGCACCGTTTC
SWU03007	BARCSOYSSR_03_0061	Gm3	1060744	1060765	GGCAGTGGGTAGTGAATGCT	CGCGTGTGAAAGAGAAGAGA
SWU03008	BARCSOYSSR_03_0071	Gm3	1262287	1262308	CGCTTGAAAAGCTGAAGACC	TAAACTCACCCAACCCCAAC
SWU03009	BARCSOYSSR_03_0081	Gm3	1367555	1367596	CATGGGAACTACCGGAAGAA	CCTCCAACAGCCTCTTTCTG
SWU03010	BARCSOYSSR_03_0101	Gm3	1729112	1729137	TAAAACCCCTCGCTACCTCC	GAAAAAGGGAGATCTACTGACAGG
SWU03011	BARCSOYSSR_03_0111	Gm3	1973281	1973302	TCCCACAATGCATGAACAAT	CCTCAGAAATGATGCTCACG
SWU03012	BARCSOYSSR_03_0121	Gm3	2069186	2069209	TTGGGCCACTTAGTCTCTTCA	GTTTATCAATGGGGGCACAG
SWU03013	BARCSOYSSR_03_0131	Gm3	2352182	2352205	CCACTGCAATGTTTGGAAAA	GGCAAAGGAAAACTCCCTCT
SWU03014	BARCSOYSSR_03_0141	Gm3	2513056	2513085	AATAAAGGAATAGAAAATTATGGATCA	TTGGTTTGGGATCCTTTCAT
SWU03015	BARCSOYSSR_03_0151	Gm3	2757505	2757546	TGATAAAATCTTCCCAAAATTGA	CGCCCTCTCTGTTTCTCTTC
SWU03016	BARCSOYSSR_03_0161	Gm3	2900444	2900493	TTTGGGGTGTATTACGTTTTCC	TCGTTGTGAAAATATCGCATT
SWU03017	BARCSOYSSR_03_0171	Gm3	3060741	3060796	ATGGGTCACAATGACAGACG	TGGATATCGTGTGAGGGTGA
SWU03018	BARCSOYSSR_03_0181	Gm3	3194639	3194700	TGGTTACTCACAGTGCCCAA	CCTCAACCTCAAACAGGTGTC
SWU03019	BARCSOYSSR_03_0191	Gm3	3337556	3337597	TGTACGGGGACACTCTCAATC	TTCCCATAATATTTGATTCATTTTGA
SWU03020	BARCSOYSSR_03_0201	Gm3	3416401	3416428	GCTCGCTGCTCCTCATAAAG	GCCTTTGAAATGTTCGCAAT
SWU03021	BARCSOYSSR_03_0211	Gm3	3602587	3602608	GGGCTGAATTTGGCATACAT	TGCAATATAGTATTCTCACAAGAGTCA
SWU03022	BARCSOYSSR_03_0221	Gm3	3780830	3780877	CACAGAGCAATCCAACCTGA	TGTCCCCTCTTCTTTCCTGA
SWU03023	BARCSOYSSR_03_0231	Gm3	3972030	3972069	GGTACGAAGCCCACACAACT	ATATCCGTGTTCATTGAATGTG
SWU03024	BARCSOYSSR_03_0241	Gm3	4247959	4248002	AAAGACGTAGCCAAGGGACA	CAAAAGAACGCGACTCCAAT
SWU03025	BARCSOYSSR_03_0251	Gm3	4487515	4487568	TGAGGCAAGAAGTGAAGGGT	GATAGATAAACCCGGGGCTG
SWU03026	BARCSOYSSR_03_0261	Gm3	4592530	4592569	CAAGAAAGGTAAAAACGAGATCA	TCATGAGTTTAAAAATTTGTATTGAGA
SWU03027	BARCSOYSSR_03_0271	Gm3	4756485	4756535	TTTGATGACACCATTTTAAAGGAA	AGGACAAATGCTAATTGATTCCA
SWU03028	BARCSOYSSR_03_0281	Gm3	4941221	4941242	CCTACCTCGAACCAGGGAAT	TCTGAACCTACAGCACGTCG
SWU03029	BARCSOYSSR_03_0291	Gm3	5166290	5166309	TAGAGCAATGGGGTACGGAG	TCAACCTAACTGATCATTACGAGC
SWU03030	BARCSOYSSR_03_0301	Gm3	5293519	5293560	CCTTAGGCCGACTAAAGGGT	CTTAAGTCGGGAGTAATGGCT
SWU03031	BARCSOYSSR_03_0311	Gm3	5531951	5531996	TCAACATCCCACAAAACCATT	TGTTACATTATTAAGGAATTTGACAAG
SWU03032	BARCSOYSSR_03_0321	Gm3	5879353	5879410	CAACAACAATTGCTACCTTCCA	TGCTTAATCTTTGCGCATGT
SWU03033	BARCSOYSSR_03_0331	Gm3	6118509	6118534	TGTGGCATGCAATAAATCCA	CGAGTCCCACAGGAGAAAAA
SWU03034	BARCSOYSSR_03_0341	Gm3	6535297	6535350	CATAAGTTGCCATGGACTGG	AGCACCAGCACGTAATGTGA
SWU03035	BARCSOYSSR_03_0351	Gm3	6834954	6834977	TCAACATGAGATTCTAAGTTCAAACC	TTCTGGTTACAAAAATCTTCTGC
SWU03036	BARCSOYSSR_03_0361	Gm3	7042527	7042566	CGGAGCCCGAGATTAATAAAG	GGTTGTGCCAAATGAACCTC
SWU03037	BARCSOYSSR_03_0371	Gm3	7229656	7229685	ATTTCCGCTTGCAATACCAC	TGAACAAGGCATTCGATCAT
SWU03038	BARCSOYSSR_03_0381	Gm3	7818631	7818670	CGCAAATTGACACATTCCAC	TTGTTCTAATTTTCCACAACGA
SWU03039	BARCSOYSSR_03_0391	Gm3	8124259	8124318	GTGGGGACCAGGAACATAAT	ACAATGGATCAAAACAAGAATGAA
SWU03040	BARCSOYSSR_03_0401	Gm3	8360058	8360093	CCAACAAAAATATATTCGGCA	GTTGCATTGCTCAGCACCTA
SWU03041	BARCSOYSSR_03_0411	Gm3	8589402	8589446	CATGGAGGGGTTACTCTTGC	AAGCACCGTCATCGAGAAAT
SWU03042	BARCSOYSSR_03_0421	Gm3	8849075	8849130	TGTTTAGTGGGATTGCCCC	CGAACCTTTTAAAATTAAAGAGAGCA
SWU03043	BARCSOYSSR_03_0431	Gm3	9079396	9079455	TTAACATGCAACGAAGCCAA	TTGTTTTCAAATCCGCACAA
SWU03044	BARCSOYSSR_03_0441	Gm3	9729110	9729155	CCACCAAAAATCTAAAAATGCAA	AAATTCATGTGGTCTTTTCTCAAA
SWU03045	BARCSOYSSR_03_0451	Gm3	10222560	10222583	TTTCCACGTGTTTTGGGAAT	TCCGTTTGATCTCTTTTCACTG
SWU03046	BARCSOYSSR_03_0461	Gm3	10612875	10612898	CTTTTCTCCTCTTATCCCTCG	TTGAATTAAACATGCACATATGAAAA
SWU03047	BARCSOYSSR_03_0471	Gm3	11914681	11914710	GCTTTGTTACACTCGTTGCG	TTGCGACTCAAGTTGCACAT
SWU03048	BARCSOYSSR_03_0481	Gm3	12965585	12965616	CATCTTGCCATGAGTCCAAA	GGGAAGAGAACATTTGCCTG
SWU03049	BARCSOYSSR_03_0491	Gm3	14704644	14704703	TGACTTCAATCATGGTTTTGTGA	TTTTGACCAAAATTGATGTGG
SWU03050	BARCSOYSSR_03_0501	Gm3	15334845	15334864	TGGAGTGGACCAATGAGTTG	TCTGACTACCAAATGTCCCC
SWU03051	BARCSOYSSR_03_0511	Gm3	16668507	16668560	AGGACGTGGTGGTAGAGGTG	AGGAAACCATATGTCCGCTG
SWU03052	BARCSOYSSR_03_0521	Gm3	17337619	17337686	TGTTCGCATTATAGGCACAAA	GGCCTTATGCCAGTTCACTT
SWU03053	BARCSOYSSR_03_0531	Gm3	18075531	18075554	GTGAACGCGGAGTACAGCTA	CATTCTCCTTACAATAATGAAAAACA
SWU03054	BARCSOYSSR_03_0541	Gm3	18431232	18431255	TTTTTCCCTGAGAATTCACTCA	ATATTGTTGAAATTTGGAGTTGATTA
SWU03055	BARCSOYSSR_03_0551	Gm3	18620500	18620537	TTTTCACAACAAAACCTATTTTTAGA	AAGCAAACAAATTTACGGCTAA
SWU03056	BARCSOYSSR_03_0561	Gm3	19271371	19271420	CCTATGAGACATGTGGAAATGC	TTTAGCCAATTGCAGAATTAGTG
SWU03057	BARCSOYSSR_03_0571	Gm3	19663036	19663099	CGCATACCTACTCAAGAACGG	GAGGACCAAAAGTGGTGTGC
SWU03058	BARCSOYSSR_03_0581	Gm3	20139561	20139624	CGGCACCTAATCCATTTCTC	CCCTTGCTCCAAATCTACCA
SWU03059	BARCSOYSSR_03_0591	Gm3	20513168	20513225	TTTCATTCATTCGTTTGGCA	GAGGACCAACATGCTATGGG
SWU03060	BARCSOYSSR_03_0601	Gm3	20865813	20865858	CACATCTTAATTTGGAAATTTGTTT	TCTTCGACCCTGTCTCCATC
SWU03061	BARCSOYSSR_03_0611	Gm3	21001655	21001682	CCCAAACCATAGCACGTACA	TGAATGGCAAGACCGATAGA
SWU03062	BARCSOYSSR_03_0621	Gm3	21225545	21225584	ATTCGCATTTGCATATGACTT	GGCGGTCATGAATTCAAAGTA
SWU03063	BARCSOYSSR_03_0631	Gm3	22041745	22041764	TCAGGTGTACAATGATCGACG	TGTGGAACTGTGGCTTGGTA
SWU03064	BARCSOYSSR_03_0641	Gm3	22688384	22688433	TGCCATGTTAATTTAAAAGTCTCAA	GGAGTATTTCTCATTCATTCCCTTT
SWU03065	BARCSOYSSR_03_0661	Gm3	23911912	23911961	ATTGGGCAGAAGCAGCATTA	CCACACCATTCATTTCTTTGG
SWU03066	BARCSOYSSR_03_0671	Gm3	25054436	25054479	AACTTTCTTTCAGCATTCGG	TGCGTTTCATGACACAAACC
SWU03067	BARCSOYSSR_03_0691	Gm3	26543958	26543995	TGTATTGTTGGATAAATGTTTGTTTTT	CCTAACCCCTTTTATTCTATCCA
SWU03068	BARCSOYSSR_03_0701	Gm3	27261206	27261225	TGCATTTGAGTTTGCGTAGC	CGCAAATCCGAATTTTCTGT
SWU03069	BARCSOYSSR_03_0711	Gm3	27655819	27655890	TCATTCGAAAGAATTAAACACGA	GGAGTTCGGGTTTGGAAAGA
SWU03070	BARCSOYSSR_03_0721	Gm3	28302933	28302992	CGGGAACAAAGAGAGATCCA	GGATTTCATGTTGGAATGGG
SWU03071	BARCSOYSSR_03_0731	Gm3	28642111	28642162	GGTGATCAAGCCACAACAAG	AGGTGCTCCTCCTTGCTACA
SWU03072	BARCSOYSSR_03_0741	Gm3	28761418	28761463	TCATTTAATTCAATTTTGGTTGAGA	ATTGATACCTTGGATGGCGT
SWU03073	BARCSOYSSR_03_0751	Gm3	29112486	29112529	GGGGGACCAAACCAATAAAG	TGAGCAAGTACACATAATTTTCTTTC
SWU03074	BARCSOYSSR_03_0761	Gm3	29635200	29635237	TTGCGATCTGAGCATGTAGG	TACGCCTCCAAAAACAATCC
SWU03075	BARCSOYSSR_03_0771	Gm3	29975264	29975301	TTATGCAACTGTCGTTCCTTT	GAATGTGGAACCAAACACCC
SWU03076	BARCSOYSSR_03_0781	Gm3	30378267	30378308	TTGCAAGAAGCTGGATTAGGA	CAGAAAGGTGAGGCTCGAAG
SWU03077	BARCSOYSSR_03_0791	Gm3	30536145	30536202	ATGGCACCGTTACAACCATC	TGCAAGATGAAAGCATGGAA
SWU03078	BARCSOYSSR_03_0801	Gm3	30725085	30725159	GGGAATAAAATCAAAACTCACTCA	TTTTGTGTGTGATTTATATGGGAAA
SWU03079	BARCSOYSSR_03_0811	Gm3	30941714	30941761	TGTTGTTTTGGACCGTCGTA	TGCTACAAAACGATCTTTCTCA
SWU03080	BARCSOYSSR_03_0821	Gm3	31170613	31170682	ATGGCCACTTCATTCATCGT	TGATTAGCCTTCAGAACTTTCCA
SWU03081	BARCSOYSSR_03_0831	Gm3	31638031	31638086	CCTTGACCAGGAACTTTGGA	AAGCAGCAATCGCTCTAACA
SWU03082	BARCSOYSSR_03_0841	Gm3	31884300	31884319	AAACCCCATGTTTCAGATGC	TCCATCACCAACCTGACAAA
SWU03083	BARCSOYSSR_03_0851	Gm3	32102087	32102132	TTTTTAACAAATGAAAATAGGTGAGA	CAGTTATTCAGTTGCAATAAAGCAT
SWU03084	BARCSOYSSR_03_0861	Gm3	32252657	32252702	AAATAATTTGCGTGCTCTTTTT	AGAGGGAAATGGGAATGACA
SWU03085	BARCSOYSSR_03_0871	Gm3	32487806	32487901	AGGTGACGCCGCATAGATTA	GGAATCACGTGTGTGTGGTT
SWU03086	BARCSOYSSR_03_0881	Gm3	32747838	32747861	AACAATGTACGTGAAGCTAAACAA	CGGGATGACCGCTATTCTAA
SWU03087	BARCSOYSSR_03_0891	Gm3	32840781	32840812	GCTGGTAGGGGGATTTCATT	CGGTTTTCAACCGTCGTTA
SWU03088	BARCSOYSSR_03_0901	Gm3	33068244	33068263	CCAAAGCATAGCCACAATGA	TTGCTATGGGAAAACCCTGT
SWU03089	BARCSOYSSR_03_0911	Gm3	33229312	33229379	TGTGACTAATGATAATCTAACCCAAA	AAAAACAATGGAAAACAAGTGG
SWU03090	BARCSOYSSR_03_0921	Gm3	33614379	33614432	TCGTGTTTAGTTTAGCGTTTTGA	TGGAAACATCATTTTCTTTGATCT
SWU03091	BARCSOYSSR_03_0931	Gm3	33796194	33796295	TGGGTATGGTGCAAAGAGTG	AACATTTTCCCGCTTCTCAA
SWU03092	BARCSOYSSR_03_0941	Gm3	34074073	34074106	GGCACAAAATGAGTAATGTATACTGC	GCCAAAAAGAAAAGGTAGAGAAAA
SWU03093	BARCSOYSSR_03_0951	Gm3	34216572	34216625	GCCTTGGAATGTGGAAACTT	TGTTGTCTGATTGAGGAACCA
SWU03094	BARCSOYSSR_03_0961	Gm3	34440859	34440878	GCCCCCTCATGATGGTATCT	TCAAGGCATGTAATGGCAAA
SWU03095	BARCSOYSSR_03_0971	Gm3	34580192	34580221	GAACGGCCAAACCCTTTTAT	GAGGTGGTGTGTTTGGTGAA
SWU03096	BARCSOYSSR_03_0981	Gm3	34693874	34693935	GGTGTGGTGGTAGGAAAACG	TGTTCAGCTTCCACTTCCAG
SWU03097	BARCSOYSSR_03_0991	Gm3	34936118	34936139	GAATTCCGATGTCAGGCTGT	TGGAAACTCAGATAACCGGG
SWU03098	BARCSOYSSR_03_1001	Gm3	35238318	35238355	AGTGAGTGGAAAATCGTGGG	CTCTGCGAAGTCAATCGTGA
SWU03099	BARCSOYSSR_03_1011	Gm3	35337514	35337533	TGCTCACACCCATATCAGGA	CTGGCTACGGGGATTTCATA
SWU03100	BARCSOYSSR_03_1021	Gm3	35548507	35548560	CGTTGGTATTTAAAAATGTAATCTGTG	CCAATTGGTACCGACAAAAA
SWU03101	BARCSOYSSR_03_1031	Gm3	35643860	35643883	CCGTTGCTTATTAATGCGAT	AAATTGTTGTCGTTGATTGATGA
SWU03102	BARCSOYSSR_03_1041	Gm3	35759188	35759257	GCATGTGAGGGAAAATCTTG	TGCTCCATTTCCTTCTCAGTT
SWU03103	BARCSOYSSR_03_1051	Gm3	35839566	35839599	CAGGTGTGACAAACGGTGTT	CAAAAAGTGAAGAATTCACAAACG
SWU03104	BARCSOYSSR_03_1061	Gm3	35917579	35917598	CATTGTTCCCGACCATAAAA	TAGGCCCACAGAGATTGGTC
SWU03105	BARCSOYSSR_03_1071	Gm3	36031890	36031931	TTTCAGGTCAAGCGTGTGTC	ACCTCGCGTGTTCTTTCTGT
SWU03106	BARCSOYSSR_03_1081	Gm3	36132226	36132264	TTTTGTTTTGGGGATTCGAC	TGTGGTTGTCCTGACATGCT
SWU03107	BARCSOYSSR_03_1091	Gm3	36233515	36233550	GACGTCAGCACCGTCTTACA	TTTCAGCCTTTTGCAGTCCT
SWU03108	BARCSOYSSR_03_1101	Gm3	36353162	36353187	TCAACATTGAGTGGAATGAAAAA	GGATGACCACGAGACACAAA
SWU03109	BARCSOYSSR_03_1111	Gm3	36595745	36595798	ATATGGAGATCGCGTCTTGC	CAATTTGTCCATGATTTCTCTTTT
SWU03110	BARCSOYSSR_03_1121	Gm3	36742617	36742716	CACATCTTATGCCTTTAAAAGTGATTT	TCCCCACGCAGGTATAGTTT
SWU03111	BARCSOYSSR_03_1131	Gm3	36863951	36863988	GGAAAACATTTAACTACATGAAAAGGA	CAAAAATAAGAAATAGGATTATGAGGA
SWU03112	BARCSOYSSR_03_1141	Gm3	37105131	37105194	TGAACAATAAAAAGCAACTGTAGCA	GGGGCTCAATTCCAAATTCT
SWU03113	BARCSOYSSR_03_1151	Gm3	37287683	37287728	CACTCCGGTTTCACCTTTCT	TCAATGTGGTATTTGAAATTGATTA
SWU03114	BARCSOYSSR_03_1161	Gm3	37588184	37588253	TTTTGAGACGATTCCGTAAACT	TGCTTGTGAAACTTTGTCTTCC
SWU03115	BARCSOYSSR_03_1171	Gm3	37721132	37721189	CCATGCATTAGGAAATGGAGA	TATTCAAGTTTCGGGCTGGT
SWU03116	BARCSOYSSR_03_1181	Gm3	37882688	37882709	GAATTTTGGCTGGTTGGGTA	TTCAAGATCTCGGATTCCAAA
SWU03117	BARCSOYSSR_03_1191	Gm3	38003272	38003327	ACACCTCCAAGTGTCAAGGG	CTCTCACCCTCCAATGAACC
SWU03118	BARCSOYSSR_03_1201	Gm3	38263339	38263368	TGTGAATTTAAATCGCCAAAAA	TGCATTTTAACTAGGGTGGACAT
SWU03119	BARCSOYSSR_03_1211	Gm3	38537651	38537674	GGGGCTTATATCATACATAAAAGATG	GTCAAGGGTTACTGGTTGCC
SWU03120	BARCSOYSSR_03_1221	Gm3	38752534	38752565	GGTGAAAAGTTAATTGAAAGTTGAAA	TTCACTGTTTGGTAAATACGCTT
SWU03121	BARCSOYSSR_03_1231	Gm3	38935550	38935601	GAAGTGATTTGTTTTGACAATAAGC	TTTAGCCAATCTGCCCATTC
SWU03122	BARCSOYSSR_03_1241	Gm3	39128550	39128591	CCAAAAAGTTGTGTGCAGTCTC	TGTTGTTAAACACCGTACTTTCA
SWU03123	BARCSOYSSR_03_1251	Gm3	39267034	39267053	TTGCTCATTTTGACCCTTGT	TGCTCCCACTTAAGGTCAATG
SWU03124	BARCSOYSSR_03_1261	Gm3	39403869	39403932	TTTTTGGATCCATCAGAGTGT	CCATTGAACCACCAACTTTCA
SWU03125	BARCSOYSSR_03_1271	Gm3	39609797	39609824	CCATCGATAATACTTTTCAAACAA	AAAAGAGAGGAAAATTTTGAAGGAA
SWU03126	BARCSOYSSR_03_1281	Gm3	39673519	39673574	TCGTTTATCATTCCAACATTTCA	GTGCTCGCAAGGAATTGAAG
SWU03127	BARCSOYSSR_03_1291	Gm3	39776595	39776618	TGAAAATGCACTCGACTTTGA	CGCCAGTTTGCTCTCAAATA
SWU03128	BARCSOYSSR_03_1301	Gm3	39839173	39839230	TCATCATTTTGTAGGCCAACTT	AAACATAGAATGACAGGACATCACA
SWU03129	BARCSOYSSR_03_1321	Gm3	40334761	40334824	GAAGAGTAACAATCAATAGGGGG	TGCCAAGCGACAAAATATCA
SWU03130	BARCSOYSSR_03_1331	Gm3	40441811	40441878	CCACACACCCAATGACGATA	GGAACCAAGTGACCAATCCA
SWU03131	BARCSOYSSR_03_1341	Gm3	40650913	40650932	TTTCATATCCCTTGCCCTTG	CGAAATAACACCCACCATCC
SWU03132	BARCSOYSSR_03_1351	Gm3	40893457	40893476	AGAGAAGAATGCCATTTGCG	CAACAAGATGAATATTGCAAAAGA
SWU03133	BARCSOYSSR_03_1361	Gm3	41194292	41194311	CCAGAGGAACAACCTTGGAA	GTCCCTCTCTGCATGACCAA
SWU03134	BARCSOYSSR_03_1371	Gm3	41428156	41428179	ATTGTGCTCCATAAGGCTCG	GGTGGAATAGGAGCAAAGCA
SWU03135	BARCSOYSSR_03_1381	Gm3	41647615	41647642	TGAACACATTTTAATGGAAATCAGA	CATGGTAAATAGAGATCTTGCTCA
SWU03136	BARCSOYSSR_03_1391	Gm3	41796853	41796884	TCCAACGCAACTACAAAATAAAG	CTTTTCCTGGTGCCAAAAAG
SWU03137	BARCSOYSSR_03_1401	Gm3	41969057	41969078	GAAGAAAGCGAGGGAGTGTG	AGAGAGAGAGAGCACGGCTG
SWU03138	BARCSOYSSR_03_1411	Gm3	42178764	42178787	TTCATGGGCATTGTATTGCT	CACTGCCTCCAAGGAGAATAA
SWU03139	BARCSOYSSR_03_1421	Gm3	42256998	42257039	CCTTAAAGTTTTTAAAGTTTTCACATT	CCAAGAAAGAAGGGCATGAG
SWU03140	BARCSOYSSR_03_1441	Gm3	42611384	42611425	CCATTAACTCATCTTTTGCTGATG	TCACGCAATTCACTTTCTCCT
SWU03141	BARCSOYSSR_03_1451	Gm3	42783154	42783183	TCAACATCGAAAGCAACCAG	CTGTATTCCGGCGATTCATT
SWU03142	BARCSOYSSR_03_1461	Gm3	42956122	42956153	GTGTAAGCATCTTCCCCCAA	TTGGTCAAAATTGCCAGTTG
SWU03143	BARCSOYSSR_03_1471	Gm3	43112594	43112621	TGTTTTGACAGAAGGAACTTGA	CGGTAAGGTATAGCTCCACCAA
SWU03144	BARCSOYSSR_03_1481	Gm3	43262427	43262474	GGAACGATATCTACTCTCTCCTGAA	TGGGTGAGTACCTATTATGGCT
SWU03145	BARCSOYSSR_03_1491	Gm3	43532716	43532783	GGTTTGTACCCACCCAATAA	AAATCTTTATTAAATGCGTGACTTTT
SWU03146	BARCSOYSSR_03_1501	Gm3	43871639	43871676	TCACATCATTTATTGTTGACGATTT	CATGTCCTGTAATTTATGTTTTAGCC
SWU03147	BARCSOYSSR_03_1511	Gm3	44136698	44136739	TGCTGTTGAAGGTTATGCCA	CAAATCATCGGGTACATGTCT
SWU03148	BARCSOYSSR_03_1521	Gm3	44387850	44387913	TTTTTAGACAACATCCATAATTTCAA	TGCGTGTTGTAGGAGTTTGTTT
SWU03149	BARCSOYSSR_03_1531	Gm3	44494560	44494599	TTTGGACCATAAAGTGTTCAAGA	AGAAACCGAGCGACTCAAGA
SWU03150	BARCSOYSSR_03_1541	Gm3	44683388	44683411	TCAATCGCCTTCGACTTCTT	GCGAATTACCGGATTGCTTA
SWU03151	BARCSOYSSR_03_1551	Gm3	44809034	44809060	GATGATGATGGAGCATGGTG	TAAATGGCATCAAACAGCCA
SWU03152	BARCSOYSSR_03_1561	Gm3	45018163	45018202	TCGTGTGATCACTCAATAACTTTT	TGAATGGTGTGGATTTATTCATT
SWU03153	BARCSOYSSR_03_1571	Gm3	45271178	45271225	AACAACCGCTCCGGTAAATA	AAAATGGGGCCATCTAGGTC
SWU03154	BARCSOYSSR_03_1581	Gm3	45388421	45388442	TGACACATGACGCAGTCGTA	TTTTCCAAAAGGTTGCGAAG
SWU03155	BARCSOYSSR_03_1591	Gm3	45679450	45679475	CGTGGAGAGAGAATGGGAAA	TCACCTTCGTGTTTCGTTCA
SWU03156	BARCSOYSSR_03_1601	Gm3	45890439	45890462	CACCAACCCGACTATGGACT	ATCTTAGAGGAGCGCCGAAT
SWU03157	BARCSOYSSR_03_1611	Gm3	46101028	46101095	AAGGAATACTCGGTTCCTTGG	TGAATTAATGGCAAGGGGTT
SWU03158	BARCSOYSSR_03_1621	Gm3	46319071	46319098	GCTCCGGGTATGTTTGTTGA	TGTTTGTCTATTAAACAGGATAATGAA
SWU03159	BARCSOYSSR_03_1631	Gm3	46561563	46561588	CTATGGCCAAAACGACAAGG	AATTTTGCCTGAGTGAACCG
SWU03160	BARCSOYSSR_03_1641	Gm3	46733417	46733438	TCCATGTCCATACGGACTCA	TTTTTCGTCCCTGTGAATTT
SWU03161	BARCSOYSSR_03_1651	Gm3	46914963	46914984	CCGATTTCCAGCTACTCTTCC	TGCATTTTTCATGCAACTCTC
SWU03162	BARCSOYSSR_03_1661	Gm3	47029643	47029676	TTCCATGAGTTGCATTTTCA	TTGGCAACTGCATACCAATC
SWU03163	BARCSOYSSR_03_1671	Gm3	47168550	47168603	CCGACTCATGCACACTAGTTTTT	AATCTCGGACAGAGAAGGGG
SWU03164	BARCSOYSSR_03_1681	Gm3	47300813	47300844	TGAATTGCATGGTTTTAGTTAAGG	TGAATCCTGGGCATCTCTTC
SWU03165	BARCSOYSSR_03_1691	Gm3	47545963	47546016	CACATTTGTTGGACCACCATT	TTCATCGAAAGGCTATGACAA
SWU03166	BARCSOYSSR_03_1701	Gm3	47673127	47673146	TCCTCCCAATCAAGAAGAGAA	CCTCCGCAATATCCCTTGTA
SWU04001	BARCSOYSSR_04_0001	Gm4	13257	13292	TGCAAATTCCAACGGTTTTT	AACACTGGTTTCACCTTGGC
SWU04002	BARCSOYSSR_04_0011	Gm4	168745	168777	TAGCAGAAGACATGGGAGGG	CCGCTCTCAAAGATGGTTTC
SWU04003	BARCSOYSSR_04_0021	Gm4	278619	278644	AGCTCGGCAGGAGTTAACAA	GGGCCTTCGAATAAGGTTTC
SWU04004	BARCSOYSSR_04_0031	Gm4	499540	499565	CTAAAATTAGCCCACACGGC	TCCCCTACAAAACGAGTTTGA
SWU04005	BARCSOYSSR_04_0041	Gm4	747935	747956	TTCATATTTGAGGTGTGTGTGTG	CAACTGATTGTCGGACCAAA
SWU04006	BARCSOYSSR_04_0051	Gm4	955976	956003	TGTTGTGTTCTGCTTCTGCC	AAAACCATGGCGAAAAATTG
SWU04007	BARCSOYSSR_04_0061	Gm4	1190994	1191045	TTATTGCTTTTCAAGATATTAAATGTG	TTCAAAAGGACTAATTTATCACGAA
SWU04008	BARCSOYSSR_04_0071	Gm4	1438900	1438939	TCTTGGGTTTTCAACTCTTTGAT	GACCGGGTAGAGACGGGTAT
SWU04009	BARCSOYSSR_04_0081	Gm4	1596484	1596505	TTCCGGTACCCCAAAACATA	GAACTTGCCTGCTGCTTGAT
SWU04010	BARCSOYSSR_04_0091	Gm4	1797415	1797436	AATAATTTGGGTTGGGTAATTTTT	AAAACATTTGTCGCTTGATCC
SWU04011	BARCSOYSSR_04_0101	Gm4	1923980	1924015	TGTTGATGGCGACGATAGTG	TTTGGCTAAACAAATGAATGAGA
SWU04012	BARCSOYSSR_04_0111	Gm4	2124752	2124777	AGGTGCGCATAATGGAACTC	CCAAACAAATTATGCAAGAGCA
SWU04013	BARCSOYSSR_04_0121	Gm4	2345808	2345837	TGAAAGTTTTTACACTTCCAGCTAA	ACTCGGTCACATTCACAAATTA
SWU04014	BARCSOYSSR_04_0131	Gm4	2463664	2463695	TTGCAATTATATAGACCAAGAGGA	TCGACTTTAGCACGATCTTCAG
SWU04015	BARCSOYSSR_04_0141	Gm4	2644484	2644507	CCAATGCTTATTGTTGTTTGAA	TGGTCAAACGCATCCTAATTT
SWU04016	BARCSOYSSR_04_0151	Gm4	2875122	2875151	AAGATGGCCTCGTGACACTC	CATCAAACAAGTCGCCACAC
SWU04017	BARCSOYSSR_04_0161	Gm4	3106580	3106615	CCGAATGAAAGAGAAAACCTCA	TCGGCATGTGTTGTTCAATTA
SWU04018	BARCSOYSSR_04_0171	Gm4	3250921	3250954	GCTTTTACCCTGTTTGGCAG	GCAAGCAATGGAACCAAAGT
SWU04019	BARCSOYSSR_04_0181	Gm4	3414620	3414645	GCCTCAAAACTTGACCTTGC	CCAAATATTGTCCCGTGTGA
SWU04020	BARCSOYSSR_04_0191	Gm4	3639078	3639115	TTTTTCACCCGTCTCGTCTC	TGGGTTGGGTTTGAATTTGT
SWU04021	BARCSOYSSR_04_0201	Gm4	3814379	3814406	TTGCAATGTCAAGCGTCAAT	GGAAAAGAAATTAAAAATAAGCGAGA
SWU04022	BARCSOYSSR_04_0211	Gm4	3960738	3960759	TGATCTCAAAAGCATATTGCC	GCGCAGAATGCAACTCTCTA
SWU04023	BARCSOYSSR_04_0221	Gm4	4085202	4085231	AAGCCTCAGAGTCGACGAAG	GATGGCCAAACATGTTCTCA
SWU04024	BARCSOYSSR_04_0231	Gm4	4340290	4340309	ATGTGTGCAACTGCAATGGT	CTCCCAACTTCAACTCTCCG
SWU04025	BARCSOYSSR_04_0241	Gm4	4570921	4570940	TGCAACAATGGACAAGCATT	GGGGGTTGAGTTTTGTACTGTT
SWU04026	BARCSOYSSR_04_0251	Gm4	4749057	4749118	CCTCGCTCCGGATGATATAC	GTCTTTGGAGACGGGCATTA
SWU04027	BARCSOYSSR_04_0261	Gm4	4946944	4947013	AGAAGAAAAGGGAATTGCGG	TGTTAAACATTAAACTCAAACATCAA
SWU04028	BARCSOYSSR_04_0271	Gm4	5128709	5128756	CCTTTGTATTGGCTGATGCC	TTTGTTTCGGTAAAAGAATTAGATCA
SWU04029	BARCSOYSSR_04_0281	Gm4	5246502	5246523	GGGTTGGGGAATTCACTTCT	TGATACCCCATCCACCTCAT
SWU04030	BARCSOYSSR_04_0291	Gm4	5393586	5393651	AAACGGGTAGGGAGGAAAGT	GCTCACGGCACACCTTTATT
SWU04031	BARCSOYSSR_04_0301	Gm4	5638916	5638951	CCTTGAATTTGTTTAATTCCGTG	CGTGGACTCAATGTAGGGGT
SWU04032	BARCSOYSSR_04_0311	Gm4	5771574	5771639	CTCCTCATCCTCACCATTCA	CTCTCTGGATGCTGCACTTG
SWU04033	BARCSOYSSR_04_0321	Gm4	5910286	5910317	CAAAGCATCTTTATATTAAGGACCAA	CATTTGGCTCATTAGGCTGG
SWU04034	BARCSOYSSR_04_0331	Gm4	6147751	6147777	GTTGATCCATGTAGCCGACC	TTGATCCAAGAACGAATCCC
SWU04035	BARCSOYSSR_04_0341	Gm4	6315908	6315945	TGAGACGATGAGTCAGGCAA	GGTTCTTGCGACTCTGCCTA
SWU04036	BARCSOYSSR_04_0351	Gm4	6498113	6498136	GTGTCCTCACCTACCCCTGA	AAGCTCACATTGTTTTCTTGTTT
SWU04037	BARCSOYSSR_04_0361	Gm4	6613236	6613289	TTTACCACTTGGATCTGGGC	CCAAGTACGGGGCTAAATCA
SWU04038	BARCSOYSSR_04_0371	Gm4	6889171	6889228	AAATGACATGCAGAACGTGG	TTGTACTCGATCACCTATGAAAAA
SWU04039	BARCSOYSSR_04_0381	Gm4	7034137	7034163	ACTCCAGCACAGGAAAGAGC	GCAGAATGAACAACCCGTCT
SWU04040	BARCSOYSSR_04_0391	Gm4	7193610	7193629	ATCTTGTGAAGTGGGTTCGG	GCAACACGAACTGGATTTGA
SWU04041	BARCSOYSSR_04_0401	Gm4	7504200	7504259	GCCATGCTTGTGATTGTGAG	GGACACCACGGATAATGGTT
SWU04042	BARCSOYSSR_04_0411	Gm4	7673648	7673667	GGTCGTCATTGTCTTCCTCTTT	CATTCACACTCCACGGCTAA
SWU04043	BARCSOYSSR_04_0421	Gm4	7969437	7969490	TTAAGGATGGATTGATGGGC	TTTAGCACGGTGAGTTGAGC
SWU04044	BARCSOYSSR_04_0431	Gm4	8115633	8115652	CTCTTCTGCGGCACTCTTTT	TCCAAATTCTTCACGCACAA
SWU04045	BARCSOYSSR_04_0441	Gm4	8359668	8359729	GAAGAACGTCTCCCTTGAGGT	AAAAGAAAACCTTCTACATTCACG
SWU04046	BARCSOYSSR_04_0451	Gm4	8641183	8641208	TGTGTGTGTGTGTGTCTGGG	CCTTTGTGTTTGCTCCACCT
SWU04047	BARCSOYSSR_04_0461	Gm4	8840836	8840903	CCTAATAAGGAGTATGTCTAAAGGAAA	TCCACAGTGATAATAATGCAAGAAA
SWU04048	BARCSOYSSR_04_0471	Gm4	9035630	9035677	TCTTAAAAAGCAATACAACAGGGA	GATAGCAAGAGCATGCCGAT
SWU04049	BARCSOYSSR_04_0481	Gm4	9291382	9291411	TCTTACTTTTCAAGTTGTGCATTT	GCATCCAATGATTAATTGTAGCTT
SWU04050	BARCSOYSSR_04_0491	Gm4	9457324	9457377	ACCATCGGGCACTAAGGTCT	TTGCATTATCAATCAATCACAAA
SWU04051	BARCSOYSSR_04_0501	Gm4	9592921	9592944	CTAAGTGTGGGTCCATTGGC	AATTGAAAAGGACACCGTGG
SWU04052	BARCSOYSSR_04_0511	Gm4	9858512	9858565	TAAGCTAGAGCGAGGTTGCC	TCTTCAAATTGCCTTGCTCA
SWU04053	BARCSOYSSR_04_0531	Gm4	10703620	10703711	TTTGTCATTCACACAAACAAGG	TCTGATGACATGGGTGTTCAA
SWU04054	BARCSOYSSR_04_0541	Gm4	11117947	11117991	CGTGGTTCTCTGAATCATGG	ACACACCAAAATGCGTCAAA
SWU04055	BARCSOYSSR_04_0551	Gm4	11273698	11273729	TTGACCTGATCCGTAAACCA	TCACACCTTCCATGATTGCT
SWU04056	BARCSOYSSR_04_0561	Gm4	11790579	11790634	GAGGGGAGATCCATTAACACA	CATATAAATCAAAATCAAAATGGACA
SWU04057	BARCSOYSSR_04_0571	Gm4	12145355	12145390	GGAATAACGTCAAAAGGGGA	GGGTGCGAGGTTTCAAATAA
SWU04058	BARCSOYSSR_04_0581	Gm4	12611930	12611953	CCCTGTACGTGTATCATCAGG	AGGTTGCATTGTGGCATACA
SWU04059	BARCSOYSSR_04_0591	Gm4	13187829	13187876	CCATAATCCAATTTGAGTTTTACA	TCAAGAAATTGAATGGTGAGGA
SWU04060	BARCSOYSSR_04_0601	Gm4	13411190	13411229	GTCGTTAGTGGTTTTGCAGC	GGTGGGGTGAGGTTTATGTG
SWU04061	BARCSOYSSR_04_0611	Gm4	13706035	13706086	AATGAGTTGGAATTGGGCAT	TTGATGGCATGGCTCAAGTA
SWU04062	BARCSOYSSR_04_0621	Gm4	14518474	14518513	CATGGCACTTGACGAAAGTC	TGCCCCTCTTCTTTTATCCA
SWU04063	BARCSOYSSR_04_0631	Gm4	14735597	14735656	GCAGTGTTGAGCTTTTGTGTG	TTGAAAATTATGTGTTGCCCA
SWU04064	BARCSOYSSR_04_0641	Gm4	15125971	15126018	TCTGATCAAACTCTGGTGACAA	CACAACTGAGGTAACAAGTAGTGACA
SWU04065	BARCSOYSSR_04_0651	Gm4	15492083	15492145	ATCCACGCCATGGTTTCTAC	TTTACGCGATTTTGTTGTGC
SWU04066	BARCSOYSSR_04_0661	Gm4	15743821	15743840	CAAAATGCGTGGTGACATTT	GCAAGCACAAACGAAGACAA
SWU04067	BARCSOYSSR_04_0671	Gm4	16663994	16664019	CTCCGGTACGGAGAACAATC	CGACGAGCTCTGTTTCCTCT
SWU04068	BARCSOYSSR_04_0681	Gm4	17085903	17085924	ATTCAATATGCGGGGATGAA	ACGGTGGTCCACTCACTCTC
SWU04069	BARCSOYSSR_04_0691	Gm4	17367903	17367962	CTTCCGGATGACCTTTGAGA	CATCAAAAAGTCAAACCCCA
SWU04070	BARCSOYSSR_04_0701	Gm4	17772501	17772536	AGCAGAAGGTCAAGCCAGAA	TTCTTCTTCTGCTCCGGGTA
SWU04071	BARCSOYSSR_04_0711	Gm4	18001515	18001568	TCAAATCAACCACTATCGTGAA	TTTAATTGTGATGTTTCCCCC
SWU04072	BARCSOYSSR_04_0721	Gm4	18448103	18448132	CAGACATGAGGACACGCCTA	ATGACCAAAAATGAAGGGGA
SWU04073	BARCSOYSSR_04_0731	Gm4	19082470	19082507	CAAAGCATCTCATGGTACGAAA	GACTGCATGGTTACATTTGCTC
SWU04074	BARCSOYSSR_04_0741	Gm4	19269389	19269458	CTACGACCATTCGCATCTCA	CGGCAATCATTGTCTTTTCTT
SWU04075	BARCSOYSSR_04_0751	Gm4	20332275	20332332	CACTTCCATTTAAAACCTGCAA	CCTCGCTCACTTTAGTTGTGA
SWU04076	BARCSOYSSR_04_0771	Gm4	23397685	23397716	ACCTATGAGATGCACGGTGA	ATACGAATTTTGGCGTGGAA
SWU04077	BARCSOYSSR_04_0781	Gm4	24504551	24504616	TTGCTTCTGCATCTCCTTTTT	CCAAATCTGAAAAAGAACCGA
SWU04078	BARCSOYSSR_04_0791	Gm4	24950730	24950759	CCCACTCCTTATTGGCTCAC	CATAACTTGTAGCAATTTGTCCACT
SWU04079	BARCSOYSSR_04_0811	Gm4	25926596	25926621	TGAATAGTCGATTGTGCTTCAAA	CAACAACAACACACACAAACACA
SWU04080	BARCSOYSSR_04_0821	Gm4	26430004	26430061	ACAGGAGTCTACGACCCGAT	TGTAATCAAAGTCTGCTTGTTTGA
SWU04081	BARCSOYSSR_04_0831	Gm4	27530579	27530626	TCGCGCCACCTACTTTTAAT	TTAGTATGACCAAATCTGCCTTC
SWU04082	BARCSOYSSR_04_0841	Gm4	28543336	28543363	AAAAATTGGCACAGTTCTATTGC	TCTTTTGTTCCCATTCACCC
SWU04083	BARCSOYSSR_04_0851	Gm4	30655112	30655181	GCCAACAAGGTCATCCCTAA	TCCATGTTTGATGGTATGGC
SWU04084	BARCSOYSSR_04_0861	Gm4	30839927	30839954	GAAAACATCTTGCCCACTGA	CACCGCAATTGATCCAGTAG
SWU04085	BARCSOYSSR_04_0871	Gm4	31794001	31794040	ATCTTGCCCCCACTATTCCT	GAAAACCATGACCATGAGGG
SWU04086	BARCSOYSSR_04_0891	Gm4	33979010	33979075	CAAAATGGGTTGGTACTGGG	CATCCCCTGCATCTTACACA
SWU04087	BARCSOYSSR_04_0901	Gm4	35274047	35274088	CCCTTCTTCACCAAGTTTGC	CCAATTTAGTTTGCCAAAGACA
SWU04088	BARCSOYSSR_04_0911	Gm4	36348108	36348135	GTGCACTCAGTTGGGAATGA	TCGAAATATAATTCTTCACAAAACA
SWU04089	BARCSOYSSR_04_0921	Gm4	36620384	36620439	ACAAGGAGGGACCCAAGTTT	AAGATATTGGTACTTTATAATGGGATG
SWU04090	BARCSOYSSR_04_0931	Gm4	36859616	36859637	TTCAATCACAAAATCTTGATGTAAG	TGTCCTGATTATGGAATGTAGGAG
SWU04091	BARCSOYSSR_04_0941	Gm4	37052798	37052823	GAAATGAGATGAGATGTGTGAAGTG	CCATGTTTAGGTGTTTTGATTGG
SWU04092	BARCSOYSSR_04_0951	Gm4	37466618	37466641	GAGGGTTGACTGCTTCCTTG	TGAGCTCCATTAAATTCGGG
SWU04093	BARCSOYSSR_04_0961	Gm4	37761136	37761204	TTTGGTTGCTCTAATAAACCAATTC	CCTTGGTGCTTCCAAAACC
SWU04094	BARCSOYSSR_04_0971	Gm4	38148977	38149018	TGGTAAGCCTCCTTTGATGC	AACCCAAAGGGATTACCGAA
SWU04095	BARCSOYSSR_04_0981	Gm4	38315830	38315849	TCACGTGAACTCCTTTATGTTTG	TGGCAATCCTCTTAAGTTGAAAA
SWU04096	BARCSOYSSR_04_0991	Gm4	38817444	38817555	TGAAGCACAAAAATTATGCCC	TTGGAGACCAAATAAGAAATCCA
SWU04097	BARCSOYSSR_04_1001	Gm4	39056495	39056548	TTGATATTTTGGAGGCCTTG	ACTCTTGGACCATGACCGAC
SWU04098	BARCSOYSSR_04_1011	Gm4	39335192	39335247	GGGCTCCATCTGTCACACTT	CAGCCAAGCATAGCACACAT
SWU04099	BARCSOYSSR_04_1021	Gm4	39563176	39563199	TGGTTAGCCCCATTTGTTTC	TGGTATGGAAGCATTGACCA
SWU04100	BARCSOYSSR_04_1031	Gm4	39814210	39814229	CAACATTACAAAGACAATCATCCA	TATTACCCACTCCGTTTCGC
SWU04101	BARCSOYSSR_04_1051	Gm4	40511520	40511587	GGACCAAAATTTCACAATCTCA	ATTGTTTGGCAACGTGTGAA
SWU04102	BARCSOYSSR_04_1061	Gm4	40865983	40866004	TGAGGCACCTAAGCCAGACT	TTTTCATTTGTTTCTGGGGC
SWU04103	BARCSOYSSR_04_1071	Gm4	41210560	41210617	GGCTTCAAAACCAATTGTAACC	TCATGTGACAAGAAAAATGAAAGAA
SWU04104	BARCSOYSSR_04_1081	Gm4	41338925	41338944	TCAGCGAAATCTCTTTGGAA	TGGATGCAAGTTATAATAAGCCG
SWU04105	BARCSOYSSR_04_1091	Gm4	41524955	41524978	GCAAACAGCTTCAAATGCAA	TCCTCAGGGATTATAGGAGCC
SWU04106	BARCSOYSSR_04_1101	Gm4	41693441	41693466	TTCAATGGCAATAAGTTTCGG	CCCGAGCATACATTATTGACG
SWU04107	BARCSOYSSR_04_1111	Gm4	42014675	42014734	TCAGGATTTGGGGTAGAAGC	CCTTTCGAGTGTGTCAATCAA
SWU04108	BARCSOYSSR_04_1121	Gm4	42191366	42191387	TGCATGGAAGAGAAATTGATG	GGAAAACAGCGCAGAGAGAG
SWU04109	BARCSOYSSR_04_1131	Gm4	42435412	42435438	AGAATAAAAGATTTTGATTTGATGC	CAAACCTATAAAATCACCGACAAA
SWU04110	BARCSOYSSR_04_1141	Gm4	42577970	42578017	TCTCTTTTGTGTGTTGGAAAGAA	CCAATGGTCACAAAGATAGAGAA
SWU04111	BARCSOYSSR_04_1151	Gm4	42746097	42746116	TTGAAATAGCTTTCGGGGGT	GCTGCACCGTAAAAGTCAAA
SWU04112	BARCSOYSSR_04_1161	Gm4	42937316	42937375	TGGAATTTGAGAAACCTCCG	ACCGGTTGCTTTAGCCTTTA
SWU04113	BARCSOYSSR_04_1171	Gm4	43025865	43025888	TGTACTGGCGACTTGCACTT	CGATCGTTATGCTGAATGATTA
SWU04114	BARCSOYSSR_04_1181	Gm4	43384228	43384253	TGTTGGGTTTGGCTCCTTTA	GGCTACCAGTCAACCATACCA
SWU04115	BARCSOYSSR_04_1191	Gm4	43467665	43467730	ATCCTCCACTCCCACTCAAG	GATGCCTGCAGAATGGAGTT
SWU04116	BARCSOYSSR_04_1201	Gm4	43637090	43637109	TTCGCTCATTTTGTGAAATAAAAA	TGTCATGTCATATACAAGTCAAACAT
SWU04117	BARCSOYSSR_04_1211	Gm4	43782072	43782093	TTACATGCATGCCACATCGT	CGAAAGAAAAATGCTTTGCC
SWU04118	BARCSOYSSR_04_1221	Gm4	43869427	43869526	TGCAAATGATGGTAATCCGA	TGAAAAAGGGAGGAATAAACCTT
SWU04119	BARCSOYSSR_04_1231	Gm4	43989677	43989703	TGTACAGCACCCAAGGTGAG	AACAAGGTTGTCGCTTTTGG
SWU04120	BARCSOYSSR_04_1241	Gm4	44218232	44218273	GAGAGAGAGAGACAGGGGCA	GGAACGTTGATCGCTAGGAA
SWU04121	BARCSOYSSR_04_1251	Gm4	44373206	44373235	ATCGATGGTCAATTGGTTCC	AATTGACGCACGTTGATTGA
SWU04122	BARCSOYSSR_04_1261	Gm4	44727085	44727110	TCAAATCAACTAATGGAACAAAACA	TGCCTCGTAGAGCGAAAATC
SWU04123	BARCSOYSSR_04_1271	Gm4	44880803	44880834	CCCTCTCTCTTCCGTCAGC	GCGACCACAGCATTTATTGA
SWU04124	BARCSOYSSR_04_1281	Gm4	45041108	45041133	CAATCCACTTGAACCCCCTA	TGATTCTCCATCGAAGAAAAGA
SWU04125	BARCSOYSSR_04_1291	Gm4	45386941	45386960	TACGCTCAGCATGTTTACGG	TACTCCTCACGCCCTCATCT
SWU04126	BARCSOYSSR_04_1301	Gm4	45653607	45653636	ACCATTGCATTGCTGACAAA	TTTGGACATTGTTTGGTGGA
SWU04127	BARCSOYSSR_04_1311	Gm4	45871168	45871197	TCCCTTTCTGAAGCTAATGGAA	CTAATGCCAATGTGCAGGC
SWU04128	BARCSOYSSR_04_1321	Gm4	46057875	46057916	ATATCTCCACACTGCCCCAA	CGGGGTGTTTAATTTCATGG
SWU04129	BARCSOYSSR_04_1331	Gm4	46344715	46344736	GAGAATGTGTTACGTTCAAGAGTAAA	CCTGACGATCGAGAATGTGA
SWU04130	BARCSOYSSR_04_1341	Gm4	46702391	46702418	GGGAACTGCAAAAATCCTCA	GAGGGGAAGTCATTCCCAAT
SWU04131	BARCSOYSSR_04_1351	Gm4	46850688	46850707	TGGTGGAGAGGCATGTATGA	GTTCTCCATCTCCCCAGGTT
SWU04132	BARCSOYSSR_04_1361	Gm4	46963576	46963599	GCAGAGGCTCGAGAAAAATG	CCTCAAGCTTCTTTTCCTTCAA
SWU04133	BARCSOYSSR_04_1371	Gm4	47119090	47119143	GGCATGACAACGGAGTAATTT	TGTTCTTAAATTCAGGGGCG
SWU04134	BARCSOYSSR_04_1381	Gm4	47334257	47334284	TTCTTTGTCATAAATCCAAAGTTCA	GCATTGCTACAATGGCACTT
SWU04135	BARCSOYSSR_04_1391	Gm4	47457307	47457342	AGATGGTGGTGTTCTCAGGG	ACCATCACCAACATGCAGAT
SWU04136	BARCSOYSSR_04_1401	Gm4	47578812	47578833	CCATCCCCTTTCTTTTGCTA	CGCACCTTTAGGGAACTGAT
SWU04137	BARCSOYSSR_04_1411	Gm4	47728404	47728427	CCTCTGAATTTCTTCCCTGG	CATCCAAAATATTGTATCTCTCATTC
SWU04138	BARCSOYSSR_04_1421	Gm4	47849071	47849126	TGGCGTTCTCATACCCCTTA	TGACAAATTTTAGTGACCGTGTTT
SWU04139	BARCSOYSSR_04_1431	Gm4	47917224	47917249	TACCACCGCGAGATTGTTG	TGCATACATTCATCTTTAGCTGG
SWU04140	BARCSOYSSR_04_1441	Gm4	48104627	48104664	TGCCTTGTTTTTAATGAAGCAT	TTTTTGTGGATTTACAGCACAT
SWU04141	BARCSOYSSR_04_1451	Gm4	48191083	48191124	GGCTGGAAGATTTGCATGAC	TCTTCAAAAACCATTTCCCG
SWU04142	BARCSOYSSR_04_1461	Gm4	48344448	48344483	AAAAGAATGTGCAAAATAGCATGT	TCGTAAAGTTCTTAATTCAAAACAAA
SWU04143	BARCSOYSSR_04_1471	Gm4	48586478	48586537	ACAAGCCAGGGCAAAGATTA	GCCTTTGTAGAATAACGTGAAACC
SWU04144	BARCSOYSSR_04_1481	Gm4	48648152	48648213	ATTCCAAAACAAAAATGACCA	TTCAATGAATGAGATTTGGTCTAA
SWU04145	BARCSOYSSR_04_1491	Gm4	48752398	48752421	GACAGTTGCGACGTGTGAGT	GGCGTGACGTTACTGTGCTA
SWU04146	BARCSOYSSR_04_1501	Gm4	48903723	48903766	TCGTGTGGATGATATGCGTT	TTTTTCCAAATTCCCCATTG
SWU04147	BARCSOYSSR_04_1511	Gm4	49100514	49100553	CCCCTACCTAAGGTCTCTGAAA	TGAGGATTGGAGAATTAACGAG
SWU05001	BARCSOYSSR_05_0001	Gm5	27744	27781	TCAAGCGTTTGGTCAATAAAAA	TCCGTTACATTCCTCTGCAA
SWU05002	BARCSOYSSR_05_0011	Gm5	181279	181316	AGCGGACGTGAATTGTTTCT	GACTCAAACCCACCCAAAGA
SWU05003	BARCSOYSSR_05_0021	Gm5	513252	513289	ATGGTCCCCTTAGGTTCAGG	ACCTCCTCCACGGTTTCTTT
SWU05004	BARCSOYSSR_05_0031	Gm5	664783	664848	CAGTGGCTGCGAATTTTCTT	GCCGAGAAGAGAGAGATGGA
SWU05005	BARCSOYSSR_05_0041	Gm5	799390	799409	TCTGACATAATTTGCATGTTTCG	TGGTATCATGTTCCGATTCAA
SWU05006	BARCSOYSSR_05_0061	Gm5	1292168	1292221	TTTGCCATTACACATGCCTT	CATCAGTGTAATTTGATCTCTCCTTT
SWU05007	BARCSOYSSR_05_0071	Gm5	1528626	1528661	GTTTCCACCCCTTAGGCTTC	TTCCTTGTTGTTTGGTAGCTTT
SWU05008	BARCSOYSSR_05_0081	Gm5	1724261	1724310	CACCGGTGTAATTTGATCCC	GTTGCTTTTCATGGGCAGAT
SWU05009	BARCSOYSSR_05_0091	Gm5	1849652	1849679	TACGGCATGCATATTGAGGA	ACACAGACGTGAATCGCAAG
SWU05010	BARCSOYSSR_05_0101	Gm5	1946750	1946773	AAAGTAGAAATGAAATGGAACACAAA	TGGGACAAGTTCAGAGTGACA
SWU05011	BARCSOYSSR_05_0111	Gm5	2220731	2220756	TGGATGGAAATACGGAATAGAGA	CGGTTTCACACCTTTTGGTC
SWU05012	BARCSOYSSR_05_0121	Gm5	2358318	2358359	TACCTGCAAGCTCACCGATT	TGTGTTATCACCTCATAGAATTAAACA
SWU05013	BARCSOYSSR_05_0131	Gm5	2648297	2648326	TTGCAATATTTCTCCAAAACAAA	TTGAAAAACTTCCGCAAACC
SWU05014	BARCSOYSSR_05_0141	Gm5	2766816	2766871	CCGCATCTTCCATTTTCTTC	TCAGTTATCCAAACACACATGTTAC
SWU05015	BARCSOYSSR_05_0151	Gm5	3035567	3035604	CAAGCTTAGGACCACTTAAACCA	TCCTTGCAATATATTAATACACCAAT
SWU05016	BARCSOYSSR_05_0161	Gm5	3209203	3209258	AAATTGCTTTAAATCCACCGAA	TCAACATGTACAATAAGTTGGTTGTT
SWU05017	BARCSOYSSR_05_0171	Gm5	3384742	3384785	TCACGAATCAAAGTGATAAAATTCA	TTTACACGGATAACACATAAATTAAGA
SWU05018	BARCSOYSSR_05_0181	Gm5	3473449	3473502	ATCATTGCCATTCCCATCAC	CGTGCCTCAATCAAGTTTGT
SWU05019	BARCSOYSSR_05_0191	Gm5	3579848	3579917	TGGAAAATAGGGTGGAAGGA	TGGTATCATAATCCCTTTAAGAGTCA
SWU05020	BARCSOYSSR_05_0201	Gm5	3691759	3691800	TTTGAAATTTAACAATGTGTAACGA	AAAGATTTCGTTGCATTCACTT
SWU05021	BARCSOYSSR_05_0211	Gm5	3865503	3865528	TCAATCAATAAAAATTGCGTTACA	CCTCTTCTTTCCTATACCGGTTG
SWU05022	BARCSOYSSR_05_0221	Gm5	4146456	4146479	CCCTTTCAATTCACTGCCTC	CTAGTCCCCTTCATCCACCA
SWU05023	BARCSOYSSR_05_0231	Gm5	4528523	4528582	AAAAGGTTGAAAGGGGTTGG	GACCACAGGACCTGCACACT
SWU05024	BARCSOYSSR_05_0241	Gm5	4685708	4685733	AGAAAAATGTGAACCCAAAAGA	TGCCTATCACATAAAATGATCTGTC
SWU05025	BARCSOYSSR_05_0251	Gm5	4991099	4991170	GTTGTTGCAGGAAGCTGGAT	GTGGAGGCTGAGAAAGATGG
SWU05026	BARCSOYSSR_05_0261	Gm5	5220078	5220115	TTTTGAAGCATAAAATTGCATAAT	CGTATAAAATGATAATTCGGTTTCTG
SWU05027	BARCSOYSSR_05_0271	Gm5	5394562	5394581	CGTTACTTCCCGCTTTCTTC	CCATTTGTGTGGTTTTGGCT
SWU05028	BARCSOYSSR_05_0281	Gm5	5712083	5712126	TTGCAAACCTGGATCCACTC	TGGAGATAACTAAGTGATTGGACA
SWU05029	BARCSOYSSR_05_0291	Gm5	6079550	6079585	CCATGCAAGACACAAGTTAATCA	CACCAACATCCAATATCAGATCA
SWU05030	BARCSOYSSR_05_0301	Gm5	6409801	6409830	GCATTCACATTCTCACATAAAATCA	TTTCTTGAAATTGCTTTTAGCAT
SWU05031	BARCSOYSSR_05_0311	Gm5	6785679	6785702	CTACATGGGCCTTGCATTTT	CATGCTGAAGGTTGGGTTCT
SWU05032	BARCSOYSSR_05_0321	Gm5	7045413	7045456	ATGTTGGACTCAGCCCATTT	TGTGCGTTTCGTTCTAGGTG
SWU05033	BARCSOYSSR_05_0331	Gm5	7688664	7688689	CCAAATAAAACCACTCCCGA	CACCATTTTTACAGCACCAAA
SWU05034	BARCSOYSSR_05_0341	Gm5	7915587	7915642	CCCTTGTTCAGGGTGCTAGA	GCTGGTAAAACTCATCCCCA
SWU05035	BARCSOYSSR_05_0351	Gm5	8175141	8175188	AAATGGGGCTAAAAAGTCCAA	GGAAGACTTTTTGATACTTGAGCA
SWU05036	BARCSOYSSR_05_0361	Gm5	8384728	8384747	TGGCTTTGGATGCTGCTAAT	CAAGAAGGTGACCTCTCCCA
SWU05037	BARCSOYSSR_05_0371	Gm5	8547028	8547049	GATGTTTCGTACCCAGGCAT	GAGTCAACTCACCCCGAGTC
SWU05038	BARCSOYSSR_05_0381	Gm5	8757277	8757308	TTTTGTTGTTGGGCTGTCAC	CAACCATTAAACATGAACGGG
SWU05039	BARCSOYSSR_05_0391	Gm5	8912909	8912962	CATGAGGCAGTCTCTTTGGA	CTGAGGTCTCGTGAATGCTT
SWU05040	BARCSOYSSR_05_0401	Gm5	9316527	9316554	CGAACAATGATGACATATGAGAGG	AAATTCAATAAATAATTGGTCGACTG
SWU05041	BARCSOYSSR_05_0411	Gm5	10184108	10184129	AGCAAAGGAGCCTACCAAGC	GATGGAAACGTTAACGGGAA
SWU05042	BARCSOYSSR_05_0421	Gm5	10757281	10757332	GGAAATTGACGACAGAATCG	GGGAAGGTCTGTAGCACCC
SWU05043	BARCSOYSSR_05_0431	Gm5	11198323	11198346	AACTATGGGTGTGGGGAAAC	TGAAGAGAATGAGAACTTCAGCC
SWU05044	BARCSOYSSR_05_0441	Gm5	11952094	11952113	CACGTCAACAAAACCTCTTGAA	TTGTTTCTAAAAGTCATTTCTCCC
SWU05045	BARCSOYSSR_05_0451	Gm5	13174466	13174531	GCATTTTATTTATGTGGGTGTGC	GTGAGTGCTTTCCGCTATCA
SWU05046	BARCSOYSSR_05_0461	Gm5	14136984	14137009	CTGTTTAATTTGTTGCCGGG	TGAAATTGCACAGTGGCCTA
SWU05047	BARCSOYSSR_05_0471	Gm5	14945207	14945325	GGTTACCCAGTTTGTTGATGC	TTGATACCTCCCAAAAAGAAAAA
SWU05048	BARCSOYSSR_05_0481	Gm5	15823038	15823091	AACACTGGCATTGGTGACAA	AGAAACTTGGCGGCTGAATA
SWU05049	BARCSOYSSR_05_0491	Gm5	16334998	16335045	GCATAACAGTAATATTGAATTGCATGA	CAACGAAACAGAGACAAAGGTG
SWU05050	BARCSOYSSR_05_0501	Gm5	16612827	16612848	GTGTTGAAAAATCTTTTAAATTAATCC	CCATTGTATACGGCACATGG
SWU05051	BARCSOYSSR_05_0511	Gm5	17852073	17852108	CAGCCCCACACATAGAACTG	TTTTGGAAAAAGGATCGATGA
SWU05052	BARCSOYSSR_05_0521	Gm5	18577848	18577919	CGTTGGCTCGATTACCATAG	TTTGCGTATAGTTTATTTTGGTTTTT
SWU05053	BARCSOYSSR_05_0541	Gm5	21612635	21612696	CCCACAACAGTCTTGGTTGA	CCCTCCTTTCAATGAGGTTG
SWU05054	BARCSOYSSR_05_0551	Gm5	21866442	21866483	TGCGGCTTAAAATTATAACTCTGT	TGTTTTGGAGTGACCTCGTG
SWU05055	BARCSOYSSR_05_0561	Gm5	22615401	22615472	GCCGGCTTGTTTAACTAACAATA	TCATCAGTCCCAAAGCTCACT
SWU05056	BARCSOYSSR_05_0571	Gm5	23569713	23569774	AACCATTAATGTCTTACATTTTTATGC	GCCATGCATTTCCACTTGTT
SWU05057	BARCSOYSSR_05_0591	Gm5	24356744	24356801	TGAGTTGTTACACCCTGCACA	ACGTGAAGGACTGAAGGTGG
SWU05058	BARCSOYSSR_05_0601	Gm5	24776008	24776043	TGGGAATGCTCGTTATTTGA	TAACCGCCCAAGTGATTTTT
SWU05059	BARCSOYSSR_05_0611	Gm5	25380824	25380865	GGATCTAGGCGGAGACCTTT	TGATGTTGCCACGAGGTTTA
SWU05060	BARCSOYSSR_05_0621	Gm5	25581128	25581149	TGAATTTGGGATTGCCTTTC	ACAGCTACGTGGGTCCTGAA
SWU05061	BARCSOYSSR_05_0631	Gm5	25997436	25997499	TCACATGTCATTGAATTCGGA	AAGTCAAGGACCAAAATGCC
SWU05062	BARCSOYSSR_05_0641	Gm5	26235866	26235913	TGCCACAAATTTAAAAGGGA	TGCAGGAAGCAATCATCAAG
SWU05063	BARCSOYSSR_05_0651	Gm5	26456792	26456839	TGAAGTGCTTGATACGTTAAGTGA	GGTGGCCCAAGCAATACTAA
SWU05064	BARCSOYSSR_05_0661	Gm5	26681940	26682007	ATCATAATTATAAATGTTGTCAACGAA	GTAGATTGCATACCACATAGTTAAAAA
SWU05065	BARCSOYSSR_05_0671	Gm5	26973009	26973038	TCCCAAACCTTCTTCACGAG	ACTTTGAGGAGCAAGACCAA
SWU05066	BARCSOYSSR_05_0681	Gm5	27420431	27420452	AATGTATGTGGGCGGATGAT	TTCCAACCAAACAGACCCAT
SWU05067	BARCSOYSSR_05_0691	Gm5	27645404	27645459	TTGGTTTGTGTTGCGTCAAT	ACGCCTTTTAATGGATTCCC
SWU05068	BARCSOYSSR_05_0701	Gm5	27943134	27943201	CGAAGCTTTATGGCGTGTAA	TTGTAAACCAAAGAACCCGA
SWU05069	BARCSOYSSR_05_0711	Gm5	28270176	28270213	TGTCAAGTTAATGAATGCATATTTCA	GCTCGGGTGTCATCCATACT
SWU05070	BARCSOYSSR_05_0731	Gm5	28601661	28601738	CATGCTCGAAACCACAAAAA	CAGGCGGCAAATCATATCTT
SWU05071	BARCSOYSSR_05_0741	Gm5	28703067	28703092	AGGTGTGGTTCCAGAACAGG	GAGCCAGTTTCAGTGCCTTC
SWU05072	BARCSOYSSR_05_0751	Gm5	28889425	28889464	AAAAATTCAATCAAACCCATTGA	TCCTTAGATAAGTTGGGATTTTCA
SWU05073	BARCSOYSSR_05_0761	Gm5	29225061	29225126	ACAACATAATTTCGGCCGTC	AATCGGGTGACTTTTCACAAT
SWU05074	BARCSOYSSR_05_0771	Gm5	29369820	29369869	TATACGTCAATGGCCACCAC	GAGTGCAGACTCCACAGACG
SWU05075	BARCSOYSSR_05_0781	Gm5	29665405	29665448	TGCAGACCAATGTATTCACTCA	CGAGCTTACAGATTGGGTCA
SWU05076	BARCSOYSSR_05_0791	Gm5	29878054	29878119	CAAAGAATCGTGAGAACCGTC	GCATGTGGTTCAACTGTGGT
SWU05077	BARCSOYSSR_05_0801	Gm5	30261265	30261312	TTCTGACAACACCGCTCAAG	GTTACCTGGAAGAGAGCCCC
SWU05078	BARCSOYSSR_05_0811	Gm5	30487970	30487995	TGCAAATTTCTTTCTTTCTCAATTT	ACCACCACCAGATGTGTCAA
SWU05079	BARCSOYSSR_05_0821	Gm5	30845386	30845405	CCTTTTGGAAAATTTGCCTCT	TGCTGATGAACGGGAGAGTT
SWU05080	BARCSOYSSR_05_0831	Gm5	31114089	31114130	TTGTACTGCTTTTTGGTTTTTACA	TGCTGCAGAGAAAATACGCA
SWU05081	BARCSOYSSR_05_0841	Gm5	31203243	31203308	AAAATGCCAATCAAACCTTTC	AATAAAGGTTGCGCACCAAG
SWU05082	BARCSOYSSR_05_0851	Gm5	31441454	31441517	TGGTCTGGTTTAGTTTAACTGGC	CGTAAGCATACTTAGGGGAAAAA
SWU05083	BARCSOYSSR_05_0861	Gm5	31558881	31558900	TGTTGGTCGCGAATAAGTTG	AAACGGTCATTGAAATCAACA
SWU05084	BARCSOYSSR_05_0871	Gm5	31794714	31794775	CGAAGTACTTGTTTTTGCCCT	TTTTGATTTTGGGCCATTTG
SWU05085	BARCSOYSSR_05_0881	Gm5	31989429	31989452	TTTCTCCACCACGACCATAA	GGGCATCGATAGAAAATAAAATG
SWU05086	BARCSOYSSR_05_0891	Gm5	32118847	32118912	CCTCACCTGCTCACCATACA	TTTCGTCTCAACTCTACATCAGC
SWU05087	BARCSOYSSR_05_0901	Gm5	32290330	32290349	CTCTCCTCCCCTCCTTTCAC	GGAAGGAGCTGCAAAAATGA
SWU05088	BARCSOYSSR_05_0911	Gm5	32396765	32396794	TGGTTGTTCCAAATTTTACGC	ACACCAGCAACCATCGTTTT
SWU05089	BARCSOYSSR_05_0921	Gm5	32653410	32653475	TTTTCACCACCACCTACCAA	AGCCCTTTGTCATCTCTCCC
SWU05090	BARCSOYSSR_05_0931	Gm5	32824695	32824724	AACCATTATTGCAAGGGTGC	TGATTCAGTTGGGTGTTCCA
SWU05091	BARCSOYSSR_05_0941	Gm5	32920176	32920231	GATACAGCCTGATTACGTGAAGT	TGATACGTGTAACTGAACCCACA
SWU05092	BARCSOYSSR_05_0951	Gm5	33071999	33072050	GTGAGGTTCACATCAAATCCAA	GGGTCCATGCAAATGCTAGT
SWU05093	BARCSOYSSR_05_0961	Gm5	33207724	33207756	TATTGAGACGCTCCCCCTTT	TCATGAGAGTAACTTGATTCTTACTCA
SWU05094	BARCSOYSSR_05_0971	Gm5	33340259	33340306	ACAGCCTGACAGAGGCCTAA	GGAGCGACAATTTGTGTGTG
SWU05095	BARCSOYSSR_05_0981	Gm5	33471875	33471920	CAAAATGCATCTCTCATCTTGA	CCCAAAATCATAAATGATCGG
SWU05096	BARCSOYSSR_05_1001	Gm5	33875778	33875799	CCACTCACATCCCAATTCACT	TGCGAGTAGACTTGTGACCA
SWU05097	BARCSOYSSR_05_1011	Gm5	33994228	33994249	TCAACTCAAGCGAGGCATAA	AGCCAGCACCAAGAATTGAG
SWU05098	BARCSOYSSR_05_1031	Gm5	34407424	34407443	TTTCAGGCTTTGGACACCTT	GGAAACAGGCTTTTGTTGTTG
SWU05099	BARCSOYSSR_05_1041	Gm5	34578598	34578655	GCCCGTAATTTGGGTAAGGT	GTTTGAATTAAAATGGAACCAGA
SWU05100	BARCSOYSSR_05_1051	Gm5	34753772	34753819	ACCAAAATCAAACCACCCAT	CACATTTGCCTGAGAATGGA
SWU05101	BARCSOYSSR_05_1061	Gm5	34876785	34876814	TGTGTTTTTGAAATCGAACCA	TCAAGAATCGTTGAAAAAGGAAA
SWU05102	BARCSOYSSR_05_1071	Gm5	35005048	35005071	CGAACAAGTTGGAATTGGCT	TTGAACCTTTTGACTGATGCC
SWU05103	BARCSOYSSR_05_1081	Gm5	35210715	35210770	ACCCCTGACGTATTTGTCGT	TGCCCCCATGTTTTGTATTC
SWU05104	BARCSOYSSR_05_1091	Gm5	35389536	35389585	TGTGTCTCTCTCCATTCCACA	AGCGCGATCAAAGTTGTTTT
SWU05105	BARCSOYSSR_05_1101	Gm5	35495114	35495135	TCTGGCACAGTAACACCGAC	CACACGCTAGTTTTGTTGGG
SWU05106	BARCSOYSSR_05_1111	Gm5	35610670	35610689	TTTAATGGTGGGTTGGCTTT	TGAAGCTCCAGCTACGTTTGT
SWU05107	BARCSOYSSR_05_1121	Gm5	35777224	35777245	AAAACAAATGCGTAAACCAAAA	ACTGCACACGTACCCTACCC
SWU05108	BARCSOYSSR_05_1131	Gm5	36004762	36004795	TTTAAGGTGAAGGCTTGCAT	CACTGGATCTCATTATTTACGCTG
SWU05109	BARCSOYSSR_05_1141	Gm5	36303640	36303669	CTACACGCATACGCAAGGAA	AAGAACTTGAACCAAACAAAACAAG
SWU05110	BARCSOYSSR_05_1151	Gm5	36553712	36553769	TGTGCAAATGAATCAAAATCA	TCAAAATAGAAAAATCATTACAAAGG
SWU05111	BARCSOYSSR_05_1161	Gm5	36767976	36768023	GGTTCAAGAACGTGGCAAAT	AGGGGGTTTCAGCATTATCC
SWU05112	BARCSOYSSR_05_1171	Gm5	36949399	36949426	TTGCACCGATTCAAAAAGTTC	CCATCCTTTGTTATTTGGGTCT
SWU05113	BARCSOYSSR_05_1181	Gm5	37086214	37086235	TCCAACCCTTCAACCAACTC	TGGACTCACCCCTACCACAT
SWU05114	BARCSOYSSR_05_1201	Gm5	37438541	37438562	TCTCTGCAAGCCAACAAAAA	TGTAGCTTACGAGTCAAACACTCA
SWU05115	BARCSOYSSR_05_1211	Gm5	37630788	37630831	GCAAATCAATTCATCTGGAACTC	ACACATGTCGCCATGAGAAA
SWU05116	BARCSOYSSR_05_1221	Gm5	38072136	38072167	CAACCCTTACCCTCCCCTT	CAAAAGTACAAGAGATCGCCG
SWU05117	BARCSOYSSR_05_1231	Gm5	38259013	38259032	AAACCCTGAAGAGCATCCCT	AACCACTATCCGCACAAAGG
[truncated: 923 more rows]
